# Supplementary material for: {(R,S Fc,S Fc)-2′′-Bromo-2-[1-(dimethyl­amino)­ethyl-κN]-1,1′′-biferrocene}trihydridoboron
Source: Acta Crystallogr Sect E Struct Rep Online. 2011 Nov 23;67(Pt 12):m1806–7. doi: 10.1107/S1600536811049270 (PMC3238712; doi:10.1107/S1600536811049270)
Supplement: Supplementary file 1 [file e-67-m1806-sup1.cif]

##############################################################################
#                                                                            #
# This CIF contains the data in a paper accepted for publication in          #
# Acta Crystallographica Section E. It conforms to the requirements of       #
# Notes for Authors for Acta Crystallographica Section E, and has been       #
# peer reviewed under the auspices of the IUCr Commission on Journals.       #
#                                                                            #
# Full details of the Crystallographic Information File format               #
# are given in the paper "The Crystallographic Information File (CIF):       #
# a New Standard Archive File for Crystallography" by S. R. Hall, F. H.      #
# Allen and I. D. Brown [Acta Cryst. (1991), A47, 655-685].                  #
#                                                                            #
# The current version of the core CIF dictionary is obtainable from          #
# ftp://ftp.iucr.org/pub/cif_core.dic.                                       #
#                                                                            #
# Software is freely available for graphical display of the structure(s)     #
# in this CIF. For information consult the CIF software page                 #
# http://www.iucr.org/resources/cif/software.                                #
#                                                                            #
# This file may be used for bona fide research purposes within the           #
# scientific community so long as proper attribution is given to the journal # 
# article from which it was obtained.                                        #
#                                                                            #
##############################################################################
data_I
_audit_creation_method     SHELXL-97
_chemical_name_systematic
;
{(<i>R</i>,<i>S</i>~Fc~,<i>S</i>~Fc~)-2''-Bromo-2-[1-(dimethylamino)ethyl-
\k<i>N</i>]-1,1''-biferrocene}trihydridoboron
;
_chemical_name_common     '1521'
_chemical_formula_moiety     'C24 H29 B Br Fe2 N'
_chemical_formula_sum     'C24 H29 B Br Fe2 N'
_chemical_formula_iupac     '[Fe2 (C5 H5)2 (C14 H19 B Br N)]'
_chemical_formula_weight     533.90
_chemical_melting_point     ?
_symmetry_cell_setting     orthorhombic
_symmetry_space_group_name_H-M     'P 21 21 21'
_symmetry_space_group_name_Hall     'P 2ac 2ab'
loop_
    _symmetry_equiv_pos_as_xyz
    'x, y, z'
    '-x+1/2, -y, z+1/2'
    '-x, y+1/2, -z+1/2'
    'x+1/2, -y+1/2, -z'
_cell_length_a     8.8791(2)
_cell_length_b     9.2210(2)
_cell_length_c     27.1292(6)
_cell_angle_alpha     90.00
_cell_angle_beta     90.00
_cell_angle_gamma     90.00
_cell_volume     2221.18(9)
_cell_formula_units_Z     4
_cell_measurement_reflns_used     9916
_cell_measurement_theta_min     2.33
_cell_measurement_theta_max     30.06
_cell_measurement_temperature     100(2)
_exptl_crystal_description     prism
_exptl_crystal_colour     yellow
_exptl_crystal_size_max     0.33
_exptl_crystal_size_mid     0.27
_exptl_crystal_size_min     0.21
_exptl_crystal_density_diffrn     1.597
_exptl_crystal_density_meas     ?
_exptl_crystal_density_method     'not measured'
_exptl_crystal_F_000     1088
_exptl_absorpt_coefficient_mu     3.116
_exptl_absorpt_correction_type     multi-scan
_exptl_absorpt_process_details     '(SADABS; Bruker, 2008)'
_exptl_absorpt_correction_T_min     0.54
_exptl_absorpt_correction_T_max     0.75
_exptl_special_details
;
;
_diffrn_ambient_temperature     100(2)
_diffrn_radiation_type     MoK\a
_diffrn_radiation_wavelength     0.71073
_diffrn_radiation_source     'fine-focus sealed tube'
_diffrn_radiation_monochromator     graphite
_diffrn_measurement_device_type     'Bruker Kappa APEXII CCD'
_diffrn_measurement_method     '\f and \w scans'
_diffrn_reflns_number     34891
_diffrn_reflns_av_R_equivalents     0.0344
_diffrn_reflns_av_sigmaI/netI     0.0249
_diffrn_reflns_theta_min     2.67
_diffrn_reflns_theta_max     30.08
_diffrn_reflns_theta_full     30.08
_diffrn_measured_fraction_theta_max     0.997
_diffrn_measured_fraction_theta_full     0.997
_diffrn_reflns_limit_h_min     -12
_diffrn_reflns_limit_h_max     11
_diffrn_reflns_limit_k_min     -12
_diffrn_reflns_limit_k_max     12
_diffrn_reflns_limit_l_min     -38
_diffrn_reflns_limit_l_max     38
_diffrn_standards_decay_%     0
_refine_special_details
;
Refinement of <i>F</i>^2^ against ALL reflections. The weighted <i>R</i>-factor
<i>wR</i> and goodness of fit <i>S</i> are based on <i>F</i>^2^, conventional
<i>R</i>-factors <i>R</i> are based on <i>F</i>, with <i>F</i> set to zero for
negative <i>F</i>^2^. The threshold expression of <i>F</i>^2^ >
\s(<i>F</i>^2^) is used only for calculating <i>R</i>-factors(gt) <i>etc</i>.
and is not relevant to the choice of reflections for refinement.
<i>R</i>-factors based on <i>F</i>^2^ are statistically about twice as large
as those based on <i>F</i>, and <i>R</i>- factors based on ALL data will be
even larger.
;
_reflns_number_total     6489
_reflns_number_gt     6288
_reflns_threshold_expression     I>2sigma(I)
_refine_ls_structure_factor_coef     Fsqd
_refine_ls_matrix_type     full
_refine_ls_R_factor_all     0.0246
_refine_ls_R_factor_gt     0.0231
_refine_ls_wR_factor_gt     0.0529
_refine_ls_wR_factor_ref     0.0535
_refine_ls_goodness_of_fit_ref     1.072
_refine_ls_restrained_S_all     1.072
_refine_ls_number_reflns     6489
_refine_ls_number_parameters     266
_refine_ls_number_restraints     0
_refine_ls_hydrogen_treatment     constr
_refine_ls_weighting_scheme     calc
_refine_ls_weighting_details
         'calc w=1/[\s^2^(Fo^2^)+(0.0234P)^2^+1.1731P] where P=(Fo^2^+2Fc^2^)/3'
_atom_sites_solution_hydrogens     geom
_atom_sites_solution_primary     direct
_atom_sites_solution_secondary     difmap
_refine_ls_shift/su_max     0.001
_refine_ls_shift/su_mean     0.000
_refine_diff_density_max     0.693
_refine_diff_density_min     -0.307
_refine_ls_extinction_method     none
_refine_ls_extinction_coef     ?
_refine_ls_abs_structure_details     'Flack (1983), 2807 Friedel pairs'
_refine_ls_abs_structure_Flack     0.002(5)
loop_
    _atom_type_symbol
    _atom_type_description
    _atom_type_scat_dispersion_real
    _atom_type_scat_dispersion_imag
    _atom_type_scat_source
    'C' 'C' 0.0033 0.0016
                         'International Tables Vol C Tables 4.2.6.8 and 6.1.1.4'
    'H' 'H' 0.0000 0.0000
                         'International Tables Vol C Tables 4.2.6.8 and 6.1.1.4'
    'B' 'B' 0.0013 0.0007
                         'International Tables Vol C Tables 4.2.6.8 and 6.1.1.4'
    'N' 'N' 0.0061 0.0033
                         'International Tables Vol C Tables 4.2.6.8 and 6.1.1.4'
    'Fe' 'Fe' 0.3463 0.8444
                         'International Tables Vol C Tables 4.2.6.8 and 6.1.1.4'
    'Br' 'Br' -0.2901 2.4595
                         'International Tables Vol C Tables 4.2.6.8 and 6.1.1.4'
_computing_data_collection     'APEX2 (Bruker, 2008)'
_computing_cell_refinement     'SAINT (Bruker, 2008)'
_computing_data_reduction     'SAINT and XPREP (Bruker, 2008)'
_computing_structure_solution     'SHELXS97 (Sheldrick, 2008)'
_computing_structure_refinement     'SHELXL97 (Sheldrick, 2008)'
_computing_molecular_graphics
;
Mercury (Macrae <i>et al.</i>, 2006)
;
_computing_publication_material
;
PLATON (Spek, 2009) and publCIF (Westrip, 2010)
;
loop_
    _atom_site_type_symbol
    _atom_site_label
    _atom_site_fract_x
    _atom_site_fract_y
    _atom_site_fract_z
    _atom_site_U_iso_or_equiv
    _atom_site_adp_type
    _atom_site_calc_flag
    _atom_site_refinement_flags
    _atom_site_occupancy
    _atom_site_symmetry_multiplicity
    _atom_site_disorder_assembly
    _atom_site_disorder_group
    Br Br1 0.47251(2) 0.185812(19) 0.380922(6) 0.01470(4) Uani d . 1 1 . .
    Fe Fe1 0.30161(3) 0.53063(3) 0.298698(9) 0.01275(6) Uani d . 1 1 . .
    Fe Fe2 0.08967(3) 0.22678(3) 0.408373(10) 0.01436(6) Uani d . 1 1 . .
    N N1 0.57286(19) 0.66124(17) 0.43320(6) 0.0148(3) Uani d . 1 1 . .
    B B1 0.7399(3) 0.6249(3) 0.45489(8) 0.0203(4) Uani d . 1 1 . .
    H H1A 0.7446 0.6526 0.4897 0.030 Uiso calc R 1 1 . .
    H H1B 0.8157 0.6795 0.4363 0.030 Uiso calc R 1 1 . .
    H H1C 0.7598 0.5208 0.4517 0.030 Uiso calc R 1 1 . .
    C C1 0.2564(2) 0.5202(2) 0.37276(6) 0.0123(3) Uani d . 1 1 . .
    C C2 0.3899(2) 0.60595(19) 0.36404(6) 0.0120(3) Uani d . 1 1 . .
    C C3 0.3469(2) 0.7240(2) 0.33252(7) 0.0162(4) Uani d . 1 1 . .
    H H3 0.4123 0.7975 0.3205 0.019 Uiso calc R 1 1 . .
    C C4 0.1907(3) 0.7127(2) 0.32241(7) 0.0199(4) Uani d . 1 1 . .
    H H4 0.1337 0.7774 0.3026 0.024 Uiso calc R 1 1 . .
    C C5 0.1340(2) 0.5881(2) 0.34696(7) 0.0176(4) Uani d . 1 1 . .
    H H5 0.0326 0.5554 0.3464 0.021 Uiso calc R 1 1 . .
    C C6 0.2974(2) 0.3255(2) 0.27028(7) 0.0178(3) Uani d . 1 1 . .
    H H6 0.2661 0.2406 0.2873 0.021 Uiso calc R 1 1 . .
    C C7 0.4464(2) 0.3820(2) 0.26885(6) 0.0159(4) Uani d . 1 1 . .
    H H7 0.5320 0.3414 0.2847 0.019 Uiso calc R 1 1 . .
    C C8 0.4446(2) 0.5103(2) 0.23954(7) 0.0180(4) Uani d . 1 1 . .
    H H8 0.5288 0.5704 0.2325 0.022 Uiso calc R 1 1 . .
    C C9 0.2947(3) 0.5326(2) 0.22272(7) 0.0227(4) Uani d . 1 1 . .
    H H9 0.2612 0.6100 0.2024 0.027 Uiso calc R 1 1 . .
    C C10 0.2035(3) 0.4183(2) 0.24179(7) 0.0224(4) Uani d . 1 1 . .
    H H10 0.0985 0.4063 0.2364 0.027 Uiso calc R 1 1 . .
    C C11 0.2337(2) 0.4012(2) 0.40848(7) 0.0125(3) Uani d . 1 1 . .
    C C12 0.3112(2) 0.2670(2) 0.41713(6) 0.0134(3) Uani d . 1 1 . .
    C C13 0.2534(2) 0.1987(2) 0.46023(7) 0.0180(4) Uani d . 1 1 . .
    H H13 0.2861 0.1093 0.4739 0.022 Uiso calc R 1 1 . .
    C C14 0.1379(2) 0.2896(2) 0.47874(7) 0.0198(4) Uani d . 1 1 . .
    H H14 0.0789 0.2713 0.5073 0.024 Uiso calc R 1 1 . .
    C C15 0.1248(2) 0.4126(2) 0.44759(7) 0.0180(4) Uani d . 1 1 . .
    H H15 0.0554 0.4900 0.4519 0.022 Uiso calc R 1 1 . .
    C C16 -0.0151(2) 0.2224(2) 0.34155(7) 0.0210(4) Uani d . 1 1 . .
    H H16 0.0022 0.2875 0.3150 0.025 Uiso calc R 1 1 . .
    C C17 0.0622(2) 0.0887(2) 0.35010(7) 0.0202(4) Uani d . 1 1 . .
    H H17 0.1403 0.0495 0.3302 0.024 Uiso calc R 1 1 . .
    C C18 0.0020(3) 0.0248(2) 0.39343(7) 0.0233(4) Uani d . 1 1 . .
    H H18 0.0326 -0.0647 0.4076 0.028 Uiso calc R 1 1 . .
    C C19 -0.1121(3) 0.1181(2) 0.41198(9) 0.0255(4) Uani d . 1 1 . .
    H H19 -0.1709 0.1015 0.4407 0.031 Uiso calc R 1 1 . .
    C C20 -0.1235(2) 0.2405(2) 0.38022(8) 0.0229(4) Uani d . 1 1 . .
    H H20 -0.1907 0.3198 0.3840 0.028 Uiso calc R 1 1 . .
    C C21 0.5465(2) 0.58227(18) 0.38436(6) 0.0122(3) Uani d . 1 1 . .
    H H21 0.5562 0.4762 0.3913 0.015 Uiso calc R 1 1 . .
    C C22 0.6685(2) 0.6203(2) 0.34687(7) 0.0192(4) Uani d . 1 1 . .
    H H22A 0.6581 0.5578 0.3178 0.029 Uiso calc R 1 1 . .
    H H22B 0.7679 0.6055 0.3617 0.029 Uiso calc R 1 1 . .
    H H22C 0.6578 0.7220 0.3370 0.029 Uiso calc R 1 1 . .
    C C23 0.4604(3) 0.6085(2) 0.46983(7) 0.0190(4) Uani d . 1 1 . .
    H H23A 0.4772 0.6570 0.5015 0.029 Uiso calc R 1 1 . .
    H H23B 0.4714 0.5035 0.4741 0.029 Uiso calc R 1 1 . .
    H H23C 0.3586 0.6303 0.4580 0.029 Uiso calc R 1 1 . .
    C C24 0.5543(3) 0.8216(2) 0.42826(8) 0.0235(4) Uani d . 1 1 . .
    H H24A 0.4509 0.8435 0.4181 0.035 Uiso calc R 1 1 . .
    H H24B 0.6248 0.8583 0.4034 0.035 Uiso calc R 1 1 . .
    H H24C 0.5750 0.8681 0.4600 0.035 Uiso calc R 1 1 . .
loop_
    _atom_site_aniso_label
    _atom_site_aniso_U_11
    _atom_site_aniso_U_22
    _atom_site_aniso_U_33
    _atom_site_aniso_U_12
    _atom_site_aniso_U_13
    _atom_site_aniso_U_23
    Br1 0.01301(8) 0.01403(7) 0.01707(8) 0.00257(7) 0.00186(7) 0.00236(6)
    Fe1 0.01316(13) 0.01367(12) 0.01141(11) 0.00278(10) -0.00227(10) 0.00025(9)
    Fe2 0.01111(13) 0.01697(12) 0.01499(12) -0.00394(10) 0.00234(10) -0.00310(9)
    N1 0.0172(8) 0.0131(7) 0.0141(7) -0.0022(6) -0.0019(6) -0.0017(5)
    B1 0.0170(11) 0.0248(11) 0.0191(10) -0.0028(9) -0.0051(8) -0.0003(8)
    C1 0.0099(8) 0.0141(8) 0.0129(7) 0.0009(6) 0.0002(6) -0.0022(6)
    C2 0.0117(9) 0.0119(7) 0.0124(7) 0.0018(6) 0.0002(6) -0.0024(6)
    C3 0.0192(10) 0.0123(8) 0.0171(8) 0.0023(7) -0.0013(7) 0.0010(7)
    C4 0.0207(10) 0.0171(9) 0.0219(9) 0.0077(8) -0.0032(8) -0.0009(7)
    C5 0.0114(9) 0.0200(9) 0.0215(9) 0.0053(7) -0.0011(7) -0.0026(7)
    C6 0.0195(9) 0.0180(8) 0.0159(8) -0.0017(8) 0.0012(7) -0.0030(7)
    C7 0.0195(11) 0.0152(8) 0.0130(7) 0.0032(7) 0.0008(6) -0.0008(6)
    C8 0.0216(11) 0.0180(9) 0.0143(8) 0.0009(7) 0.0022(7) 0.0013(6)
    C9 0.0277(11) 0.0277(10) 0.0129(8) 0.0057(9) -0.0038(8) 0.0020(7)
    C10 0.0208(10) 0.0297(11) 0.0167(8) 0.0007(9) -0.0060(8) -0.0058(8)
    C11 0.0096(8) 0.0156(8) 0.0124(7) -0.0027(6) 0.0005(6) -0.0028(6)
    C12 0.0120(9) 0.0168(8) 0.0115(7) -0.0035(7) 0.0001(6) -0.0012(6)
    C13 0.0187(10) 0.0215(9) 0.0137(7) -0.0048(8) -0.0007(6) 0.0024(7)
    C14 0.0167(9) 0.0278(11) 0.0149(8) -0.0087(8) 0.0040(7) -0.0027(7)
    C15 0.0155(10) 0.0231(9) 0.0153(8) -0.0042(7) 0.0035(7) -0.0060(7)
    C16 0.0174(10) 0.0248(9) 0.0207(8) -0.0060(8) -0.0014(7) -0.0052(7)
    C17 0.0190(11) 0.0208(9) 0.0209(9) -0.0056(7) 0.0016(7) -0.0084(7)
    C18 0.0265(12) 0.0200(9) 0.0235(9) -0.0089(8) 0.0011(8) -0.0031(7)
    C19 0.0180(11) 0.0299(11) 0.0285(10) -0.0116(9) 0.0031(8) -0.0057(9)
    C20 0.0124(9) 0.0283(10) 0.0281(10) -0.0036(7) -0.0025(8) -0.0095(9)
    C21 0.0111(8) 0.0127(7) 0.0128(7) -0.0003(6) -0.0011(6) -0.0022(6)
    C22 0.0147(10) 0.0272(10) 0.0158(8) -0.0035(8) 0.0026(7) 0.0005(7)
    C23 0.0201(10) 0.0230(9) 0.0140(8) -0.0023(8) 0.0036(7) -0.0044(7)
    C24 0.0306(12) 0.0117(8) 0.0283(10) 0.0005(8) -0.0067(8) -0.0028(7)
_geom_special_details
;
All e.s.d.'s (except the e.s.d. in the dihedral angle between two l.s. planes)
are estimated using the full covariance matrix. The cell e.s.d.'s are taken
into account individually in the estimation of e.s.d.'s in distances, angles
and torsion angles; correlations between e.s.d.'s in cell parameters are only
used when they are defined by crystal symmetry. An approximate (isotropic)
treatment of cell e.s.d.'s is used for estimating e.s.d.'s involving l.s.
planes.
;
loop_
    _geom_bond_atom_site_label_1
    _geom_bond_atom_site_label_2
    _geom_bond_site_symmetry_2
    _geom_bond_distance
    _geom_bond_publ_flag
    Br1 C12 . 1.8913(19) ?
    Fe1 C6 . 2.043(2) ?
    Fe1 C3 . 2.046(2) ?
    Fe1 C7 . 2.046(2) ?
    Fe1 C4 . 2.050(2) ?
    Fe1 C1 . 2.051(2) ?
    Fe1 C5 . 2.052(2) ?
    Fe1 C10 . 2.053(2) ?
    Fe1 C8 . 2.055(2) ?
    Fe1 C2 . 2.059(2) ?
    Fe1 C9 . 2.062(2) ?
    Fe2 C12 . 2.015(2) ?
    Fe2 C16 . 2.038(2) ?
    Fe2 C13 . 2.040(2) ?
    Fe2 C14 . 2.041(2) ?
    Fe2 C15 . 2.041(2) ?
    Fe2 C17 . 2.044(2) ?
    Fe2 C20 . 2.045(2) ?
    Fe2 C11 . 2.055(2) ?
    Fe2 C19 . 2.056(2) ?
    Fe2 C18 . 2.059(2) ?
    N1 C23 . 1.490(3) ?
    N1 C24 . 1.494(3) ?
    N1 C21 . 1.530(2) ?
    N1 B1 . 1.631(3) ?
    B1 H1A . 0.9800 ?
    B1 H1B . 0.9800 ?
    B1 H1C . 0.9800 ?
    C1 C5 . 1.437(3) ?
    C1 C2 . 1.444(3) ?
    C1 C11 . 1.477(3) ?
    C2 C3 . 1.436(2) ?
    C2 C21 . 1.512(3) ?
    C3 C4 . 1.418(3) ?
    C3 H3 . 0.9500 ?
    C4 C5 . 1.420(3) ?
    C4 H4 . 0.9500 ?
    C5 H5 . 0.9500 ?
    C6 C7 . 1.422(3) ?
    C6 C10 . 1.423(3) ?
    C6 H6 . 0.9500 ?
    C7 C8 . 1.426(3) ?
    C7 H7 . 0.9500 ?
    C8 C9 . 1.421(3) ?
    C8 H8 . 0.9500 ?
    C9 C10 . 1.426(3) ?
    C9 H9 . 0.9500 ?
    C10 H10 . 0.9500 ?
    C11 C12 . 1.435(3) ?
    C11 C15 . 1.440(3) ?
    C12 C13 . 1.424(2) ?
    C13 C14 . 1.417(3) ?
    C13 H13 . 0.9500 ?
    C14 C15 . 1.419(3) ?
    C14 H14 . 0.9500 ?
    C15 H15 . 0.9500 ?
    C16 C17 . 1.430(3) ?
    C16 C20 . 1.433(3) ?
    C16 H16 . 0.9500 ?
    C17 C18 . 1.419(3) ?
    C17 H17 . 0.9500 ?
    C18 C19 . 1.421(3) ?
    C18 H18 . 0.9500 ?
    C19 C20 . 1.424(3) ?
    C19 H19 . 0.9500 ?
    C20 H20 . 0.9500 ?
    C21 C22 . 1.527(3) ?
    C21 H21 . 1.0000 ?
    C22 H22A . 0.9800 ?
    C22 H22B . 0.9800 ?
    C22 H22C . 0.9800 ?
    C23 H23A . 0.9800 ?
    C23 H23B . 0.9800 ?
    C23 H23C . 0.9800 ?
    C24 H24A . 0.9800 ?
    C24 H24B . 0.9800 ?
    C24 H24C . 0.9800 ?
loop_
    _geom_angle_atom_site_label_1
    _geom_angle_atom_site_label_2
    _geom_angle_atom_site_label_3
    _geom_angle_site_symmetry_1
    _geom_angle_site_symmetry_3
    _geom_angle
    _geom_angle_publ_flag
    C6 Fe1 C3 . . 168.54(8) ?
    C6 Fe1 C7 . . 40.70(8) ?
    C3 Fe1 C7 . . 129.63(8) ?
    C6 Fe1 C4 . . 150.24(9) ?
    C3 Fe1 C4 . . 40.51(8) ?
    C7 Fe1 C4 . . 167.05(8) ?
    C6 Fe1 C1 . . 108.81(7) ?
    C3 Fe1 C1 . . 68.91(7) ?
    C7 Fe1 C1 . . 118.62(7) ?
    C4 Fe1 C1 . . 68.73(8) ?
    C6 Fe1 C5 . . 117.84(8) ?
    C3 Fe1 C5 . . 68.35(8) ?
    C7 Fe1 C5 . . 151.80(8) ?
    C4 Fe1 C5 . . 40.51(8) ?
    C1 Fe1 C5 . . 40.99(8) ?
    C6 Fe1 C10 . . 40.67(8) ?
    C3 Fe1 C10 . . 149.38(8) ?
    C7 Fe1 C10 . . 68.35(9) ?
    C4 Fe1 C10 . . 116.45(9) ?
    C1 Fe1 C10 . . 129.05(8) ?
    C5 Fe1 C10 . . 107.62(9) ?
    C6 Fe1 C8 . . 68.41(8) ?
    C3 Fe1 C8 . . 107.95(8) ?
    C7 Fe1 C8 . . 40.69(7) ?
    C4 Fe1 C8 . . 128.05(8) ?
    C1 Fe1 C8 . . 151.85(8) ?
    C5 Fe1 C8 . . 165.93(8) ?
    C10 Fe1 C8 . . 68.20(9) ?
    C6 Fe1 C2 . . 130.10(7) ?
    C3 Fe1 C2 . . 40.96(7) ?
    C7 Fe1 C2 . . 109.12(7) ?
    C4 Fe1 C2 . . 68.67(8) ?
    C1 Fe1 C2 . . 41.14(7) ?
    C5 Fe1 C2 . . 68.86(8) ?
    C10 Fe1 C2 . . 168.28(8) ?
    C8 Fe1 C2 . . 117.91(8) ?
    C6 Fe1 C9 . . 68.32(8) ?
    C3 Fe1 C9 . . 116.51(8) ?
    C7 Fe1 C9 . . 68.23(8) ?
    C4 Fe1 C9 . . 106.98(8) ?
    C1 Fe1 C9 . . 166.83(9) ?
    C5 Fe1 C9 . . 127.89(9) ?
    C10 Fe1 C9 . . 40.56(9) ?
    C8 Fe1 C9 . . 40.39(9) ?
    C2 Fe1 C9 . . 150.32(9) ?
    C12 Fe2 C16 . . 123.64(8) ?
    C12 Fe2 C13 . . 41.10(7) ?
    C16 Fe2 C13 . . 159.46(8) ?
    C12 Fe2 C14 . . 68.45(8) ?
    C16 Fe2 C14 . . 159.00(9) ?
    C13 Fe2 C14 . . 40.64(8) ?
    C12 Fe2 C15 . . 68.59(8) ?
    C16 Fe2 C15 . . 123.37(9) ?
    C13 Fe2 C15 . . 68.79(9) ?
    C14 Fe2 C15 . . 40.69(8) ?
    C12 Fe2 C17 . . 108.80(8) ?
    C16 Fe2 C17 . . 41.00(9) ?
    C13 Fe2 C17 . . 122.65(9) ?
    C14 Fe2 C17 . . 157.73(9) ?
    C15 Fe2 C17 . . 160.77(8) ?
    C12 Fe2 C20 . . 159.37(8) ?
    C16 Fe2 C20 . . 41.10(9) ?
    C13 Fe2 C20 . . 157.70(8) ?
    C14 Fe2 C20 . . 121.74(9) ?
    C15 Fe2 C20 . . 106.51(8) ?
    C17 Fe2 C20 . . 68.84(9) ?
    C12 Fe2 C11 . . 41.28(7) ?
    C16 Fe2 C11 . . 107.51(8) ?
    C13 Fe2 C11 . . 69.80(8) ?
    C14 Fe2 C11 . . 69.25(8) ?
    C15 Fe2 C11 . . 41.15(7) ?
    C17 Fe2 C11 . . 124.25(8) ?
    C20 Fe2 C11 . . 121.89(8) ?
    C12 Fe2 C19 . . 159.19(9) ?
    C16 Fe2 C19 . . 68.58(9) ?
    C13 Fe2 C19 . . 121.78(9) ?
    C14 Fe2 C19 . . 106.07(9) ?
    C15 Fe2 C19 . . 121.18(9) ?
    C17 Fe2 C19 . . 68.22(9) ?
    C20 Fe2 C19 . . 40.63(9) ?
    C11 Fe2 C19 . . 157.55(9) ?
    C12 Fe2 C18 . . 123.97(9) ?
    C16 Fe2 C18 . . 68.54(9) ?
    C13 Fe2 C18 . . 106.89(9) ?
    C14 Fe2 C18 . . 121.37(8) ?
    C15 Fe2 C18 . . 156.91(8) ?
    C17 Fe2 C18 . . 40.47(8) ?
    C20 Fe2 C18 . . 68.42(9) ?
    C11 Fe2 C18 . . 160.67(8) ?
    C19 Fe2 C18 . . 40.41(9) ?
    C23 N1 C24 . . 107.98(16) ?
    C23 N1 C21 . . 108.64(14) ?
    C24 N1 C21 . . 112.12(14) ?
    C23 N1 B1 . . 107.57(15) ?
    C24 N1 B1 . . 109.64(16) ?
    C21 N1 B1 . . 110.73(15) ?
    N1 B1 H1A . . 109.5 ?
    N1 B1 H1B . . 109.5 ?
    H1A B1 H1B . . 109.5 ?
    N1 B1 H1C . . 109.5 ?
    H1A B1 H1C . . 109.5 ?
    H1B B1 H1C . . 109.5 ?
    C5 C1 C2 . . 107.56(16) ?
    C5 C1 C11 . . 122.70(17) ?
    C2 C1 C11 . . 128.77(16) ?
    C5 C1 Fe1 . . 69.53(11) ?
    C2 C1 Fe1 . . 69.71(10) ?
    C11 C1 Fe1 . . 134.76(13) ?
    C3 C2 C1 . . 107.17(16) ?
    C3 C2 C21 . . 124.81(17) ?
    C1 C2 C21 . . 128.00(15) ?
    C3 C2 Fe1 . . 69.03(10) ?
    C1 C2 Fe1 . . 69.15(10) ?
    C21 C2 Fe1 . . 127.99(12) ?
    C4 C3 C2 . . 108.60(18) ?
    C4 C3 Fe1 . . 69.90(11) ?
    C2 C3 Fe1 . . 70.01(10) ?
    C4 C3 H3 . . 125.7 ?
    C2 C3 H3 . . 125.7 ?
    Fe1 C3 H3 . . 126.0 ?
    C3 C4 C5 . . 108.41(17) ?
    C3 C4 Fe1 . . 69.59(11) ?
    C5 C4 Fe1 . . 69.82(11) ?
    C3 C4 H4 . . 125.8 ?
    C5 C4 H4 . . 125.8 ?
    Fe1 C4 H4 . . 126.4 ?
    C4 C5 C1 . . 108.25(18) ?
    C4 C5 Fe1 . . 69.66(12) ?
    C1 C5 Fe1 . . 69.48(11) ?
    C4 C5 H5 . . 125.9 ?
    C1 C5 H5 . . 125.9 ?
    Fe1 C5 H5 . . 126.6 ?
    C7 C6 C10 . . 108.03(18) ?
    C7 C6 Fe1 . . 69.75(11) ?
    C10 C6 Fe1 . . 70.03(12) ?
    C7 C6 H6 . . 126.0 ?
    C10 C6 H6 . . 126.0 ?
    Fe1 C6 H6 . . 125.8 ?
    C6 C7 C8 . . 107.99(17) ?
    C6 C7 Fe1 . . 69.55(11) ?
    C8 C7 Fe1 . . 69.99(11) ?
    C6 C7 H7 . . 126.0 ?
    C8 C7 H7 . . 126.0 ?
    Fe1 C7 H7 . . 126.0 ?
    C9 C8 C7 . . 108.04(18) ?
    C9 C8 Fe1 . . 70.08(11) ?
    C7 C8 Fe1 . . 69.32(11) ?
    C9 C8 H8 . . 126.0 ?
    C7 C8 H8 . . 126.0 ?
    Fe1 C8 H8 . . 126.2 ?
    C8 C9 C10 . . 107.95(18) ?
    C8 C9 Fe1 . . 69.53(11) ?
    C10 C9 Fe1 . . 69.37(11) ?
    C8 C9 H9 . . 126.0 ?
    C10 C9 H9 . . 126.0 ?
    Fe1 C9 H9 . . 126.6 ?
    C6 C10 C9 . . 108.0(2) ?
    C6 C10 Fe1 . . 69.30(11) ?
    C9 C10 Fe1 . . 70.07(12) ?
    C6 C10 H10 . . 126.0 ?
    C9 C10 H10 . . 126.0 ?
    Fe1 C10 H10 . . 126.2 ?
    C12 C11 C15 . . 105.34(16) ?
    C12 C11 C1 . . 133.01(16) ?
    C15 C11 C1 . . 121.38(17) ?
    C12 C11 Fe2 . . 67.89(10) ?
    C15 C11 Fe2 . . 68.91(11) ?
    C1 C11 Fe2 . . 131.69(13) ?
    C13 C12 C11 . . 110.07(17) ?
    C13 C12 Br1 . . 121.62(15) ?
    C11 C12 Br1 . . 128.27(13) ?
    C13 C12 Fe2 . . 70.36(11) ?
    C11 C12 Fe2 . . 70.83(11) ?
    Br1 C12 Fe2 . . 127.24(9) ?
    C14 C13 C12 . . 106.86(18) ?
    C14 C13 Fe2 . . 69.71(11) ?
    C12 C13 Fe2 . . 68.54(11) ?
    C14 C13 H13 . . 126.6 ?
    C12 C13 H13 . . 126.6 ?
    Fe2 C13 H13 . . 126.7 ?
    C13 C14 C15 . . 108.74(17) ?
    C13 C14 Fe2 . . 69.64(11) ?
    C15 C14 Fe2 . . 69.68(11) ?
    C13 C14 H14 . . 125.6 ?
    C15 C14 H14 . . 125.6 ?
    Fe2 C14 H14 . . 126.6 ?
    C14 C15 C11 . . 108.99(18) ?
    C14 C15 Fe2 . . 69.63(11) ?
    C11 C15 Fe2 . . 69.93(10) ?
    C14 C15 H15 . . 125.5 ?
    C11 C15 H15 . . 125.5 ?
    Fe2 C15 H15 . . 126.5 ?
    C17 C16 C20 . . 107.67(18) ?
    C17 C16 Fe2 . . 69.74(11) ?
    C20 C16 Fe2 . . 69.69(11) ?
    C17 C16 H16 . . 126.2 ?
    C20 C16 H16 . . 126.2 ?
    Fe2 C16 H16 . . 126.0 ?
    C18 C17 C16 . . 108.16(19) ?
    C18 C17 Fe2 . . 70.32(11) ?
    C16 C17 Fe2 . . 69.27(11) ?
    C18 C17 H17 . . 125.9 ?
    C16 C17 H17 . . 125.9 ?
    Fe2 C17 H17 . . 126.1 ?
    C17 C18 C19 . . 108.1(2) ?
    C17 C18 Fe2 . . 69.21(11) ?
    C19 C18 Fe2 . . 69.67(12) ?
    C17 C18 H18 . . 126.0 ?
    C19 C18 H18 . . 126.0 ?
    Fe2 C18 H18 . . 126.7 ?
    C18 C19 C20 . . 108.41(19) ?
    C18 C19 Fe2 . . 69.92(12) ?
    C20 C19 Fe2 . . 69.27(12) ?
    C18 C19 H19 . . 125.8 ?
    C20 C19 H19 . . 125.8 ?
    Fe2 C19 H19 . . 126.6 ?
    C19 C20 C16 . . 107.67(19) ?
    C19 C20 Fe2 . . 70.10(13) ?
    C16 C20 Fe2 . . 69.21(11) ?
    C19 C20 H20 . . 126.2 ?
    C16 C20 H20 . . 126.2 ?
    Fe2 C20 H20 . . 126.1 ?
    C2 C21 C22 . . 112.12(15) ?
    C2 C21 N1 . . 112.82(14) ?
    C22 C21 N1 . . 111.04(15) ?
    C2 C21 H21 . . 106.8 ?
    C22 C21 H21 . . 106.8 ?
    N1 C21 H21 . . 106.8 ?
    C21 C22 H22A . . 109.5 ?
    C21 C22 H22B . . 109.5 ?
    H22A C22 H22B . . 109.5 ?
    C21 C22 H22C . . 109.5 ?
    H22A C22 H22C . . 109.5 ?
    H22B C22 H22C . . 109.5 ?
    N1 C23 H23A . . 109.5 ?
    N1 C23 H23B . . 109.5 ?
    H23A C23 H23B . . 109.5 ?
    N1 C23 H23C . . 109.5 ?
    H23A C23 H23C . . 109.5 ?
    H23B C23 H23C . . 109.5 ?
    N1 C24 H24A . . 109.5 ?
    N1 C24 H24B . . 109.5 ?
    H24A C24 H24B . . 109.5 ?
    N1 C24 H24C . . 109.5 ?
    H24A C24 H24C . . 109.5 ?
    H24B C24 H24C . . 109.5 ?
loop_
    _geom_torsion_atom_site_label_1
    _geom_torsion_atom_site_label_2
    _geom_torsion_atom_site_label_3
    _geom_torsion_atom_site_label_4
    _geom_torsion_site_symmetry_1
    _geom_torsion_site_symmetry_2
    _geom_torsion_site_symmetry_3
    _geom_torsion_site_symmetry_4
    _geom_torsion
    _geom_torsion_publ_flag
    C5 C1 C2 C3 . . . . -0.7(2) ?
    C11 C1 C2 C3 . . . . -169.48(17) ?
    C5 C1 C2 C21 . . . . 177.98(17) ?
    C11 C1 C2 C21 . . . . 9.2(3) ?
    Fe1 C1 C2 C21 . . . . -122.56(18) ?
    C5 C1 C2 Fe1 . . . . -59.46(12) ?
    C11 C1 C2 Fe1 . . . . 131.75(19) ?
    C1 C2 C3 C4 . . . . 0.6(2) ?
    C21 C2 C3 C4 . . . . -178.11(16) ?
    Fe1 C2 C3 C4 . . . . 59.45(13) ?
    C1 C2 C3 Fe1 . . . . -58.84(12) ?
    C21 C2 C3 Fe1 . . . . 122.43(17) ?
    C2 C3 C4 C5 . . . . -0.3(2) ?
    Fe1 C3 C4 C5 . . . . 59.22(14) ?
    C2 C3 C4 Fe1 . . . . -59.52(13) ?
    C3 C4 C5 C1 . . . . -0.1(2) ?
    Fe1 C4 C5 C1 . . . . 58.94(13) ?
    C3 C4 C5 Fe1 . . . . -59.08(14) ?
    C2 C1 C5 C4 . . . . 0.5(2) ?
    C11 C1 C5 C4 . . . . 170.14(16) ?
    Fe1 C1 C5 C4 . . . . -59.06(13) ?
    C2 C1 C5 Fe1 . . . . 59.57(12) ?
    C11 C1 C5 Fe1 . . . . -130.80(17) ?
    C10 C6 C7 C8 . . . . 0.2(2) ?
    Fe1 C6 C7 C8 . . . . -59.66(13) ?
    C10 C6 C7 Fe1 . . . . 59.81(14) ?
    C6 C7 C8 C9 . . . . -0.2(2) ?
    Fe1 C7 C8 C9 . . . . -59.61(14) ?
    C6 C7 C8 Fe1 . . . . 59.38(13) ?
    C7 C8 C9 C10 . . . . 0.2(2) ?
    Fe1 C8 C9 C10 . . . . -58.92(14) ?
    C7 C8 C9 Fe1 . . . . 59.13(13) ?
    C7 C6 C10 C9 . . . . 0.0(2) ?
    Fe1 C6 C10 C9 . . . . 59.62(14) ?
    C7 C6 C10 Fe1 . . . . -59.64(13) ?
    C8 C9 C10 C6 . . . . -0.1(2) ?
    Fe1 C9 C10 C6 . . . . -59.14(13) ?
    C8 C9 C10 Fe1 . . . . 59.02(14) ?
    C5 C1 C11 C12 . . . . 137.0(2) ?
    C2 C1 C11 C12 . . . . -55.7(3) ?
    Fe1 C1 C11 C12 . . . . 44.1(3) ?
    C5 C1 C11 C15 . . . . -49.9(3) ?
    C2 C1 C11 C15 . . . . 117.3(2) ?
    Fe1 C1 C11 C15 . . . . -142.88(17) ?
    C5 C1 C11 Fe2 . . . . 38.9(3) ?
    C2 C1 C11 Fe2 . . . . -153.86(15) ?
    Fe1 C1 C11 Fe2 . . . . -54.1(3) ?
    C15 C11 C12 C13 . . . . -0.6(2) ?
    C1 C11 C12 C13 . . . . 173.31(19) ?
    Fe2 C11 C12 C13 . . . . -59.61(13) ?
    C15 C11 C12 Br1 . . . . -178.14(14) ?
    C1 C11 C12 Br1 . . . . -4.3(3) ?
    Fe2 C11 C12 Br1 . . . . 122.80(15) ?
    C15 C11 C12 Fe2 . . . . 59.06(12) ?
    C1 C11 C12 Fe2 . . . . -127.1(2) ?
    C11 C12 C13 C14 . . . . 0.5(2) ?
    Br1 C12 C13 C14 . . . . 178.23(13) ?
    Fe2 C12 C13 C14 . . . . -59.44(13) ?
    C11 C12 C13 Fe2 . . . . 59.90(13) ?
    Br1 C12 C13 Fe2 . . . . -122.33(13) ?
    C12 C13 C14 C15 . . . . -0.2(2) ?
    Fe2 C13 C14 C15 . . . . -58.87(14) ?
    C12 C13 C14 Fe2 . . . . 58.69(13) ?
    C13 C14 C15 C11 . . . . -0.2(2) ?
    Fe2 C14 C15 C11 . . . . -59.02(13) ?
    C13 C14 C15 Fe2 . . . . 58.84(14) ?
    C12 C11 C15 C14 . . . . 0.4(2) ?
    C1 C11 C15 C14 . . . . -174.31(16) ?
    Fe2 C11 C15 C14 . . . . 58.83(14) ?
    C12 C11 C15 Fe2 . . . . -58.39(12) ?
    C1 C11 C15 Fe2 . . . . 126.86(17) ?
    C20 C16 C17 C18 . . . . 0.2(2) ?
    Fe2 C16 C17 C18 . . . . 59.79(14) ?
    C20 C16 C17 Fe2 . . . . -59.61(13) ?
    C16 C17 C18 C19 . . . . -0.1(2) ?
    Fe2 C17 C18 C19 . . . . 59.00(15) ?
    C16 C17 C18 Fe2 . . . . -59.13(14) ?
    C17 C18 C19 C20 . . . . 0.0(2) ?
    Fe2 C18 C19 C20 . . . . 58.75(14) ?
    C17 C18 C19 Fe2 . . . . -58.72(14) ?
    C18 C19 C20 C16 . . . . 0.1(2) ?
    Fe2 C19 C20 C16 . . . . 59.23(14) ?
    C18 C19 C20 Fe2 . . . . -59.15(15) ?
    C17 C16 C20 C19 . . . . -0.2(2) ?
    Fe2 C16 C20 C19 . . . . -59.80(14) ?
    C17 C16 C20 Fe2 . . . . 59.63(14) ?
    C3 C2 C21 C22 . . . . -38.2(2) ?
    C1 C2 C21 C22 . . . . 143.31(18) ?
    Fe1 C2 C21 C22 . . . . 51.2(2) ?
    C3 C2 C21 N1 . . . . 88.0(2) ?
    C1 C2 C21 N1 . . . . -90.4(2) ?
    Fe1 C2 C21 N1 . . . . 177.44(12) ?
    C23 N1 C21 C2 . . . . 58.98(19) ?
    C24 N1 C21 C2 . . . . -60.3(2) ?
    B1 N1 C21 C2 . . . . 176.91(15) ?
    C23 N1 C21 C22 . . . . -174.18(16) ?
    C24 N1 C21 C22 . . . . 66.6(2) ?
    B1 N1 C21 C22 . . . . -56.26(19) ?
loop_
    _geom_hbond_atom_site_label_D
    _geom_hbond_atom_site_label_H
    _geom_hbond_atom_site_label_A
    _geom_hbond_site_symmetry_A
    _geom_hbond_distance_DH
    _geom_hbond_distance_HA
    _geom_hbond_distance_DA
    _geom_hbond_angle_DHA
    C21 H21 Br1 . 1.00 2.79 3.7154(17) 153.6
_iucr_refine_instructions_details
;
TITL 1521 in P2(1)2(1)2(1)
CELL 0.71073   8.8791   9.2210  27.1292  90.000  90.000  90.000
ZERR    4.00   0.0002   0.0002   0.0006   0.000   0.000   0.000
LATT -1
SYMM 0.5-X, -Y, 0.5+Z
SYMM -X, 0.5+Y, 0.5-Z
SYMM 0.5+X, 0.5-Y, -Z
SFAC C  H  B  N  Fe Br
UNIT 96  116  4  4  8  4
SIZE 0.21 0.27 0.33
TEMP -173
L.S. 6
ACTA
BOND $H
CONF
FMAP 2
PLAN 10
WGHT    0.023400    1.173100
FVAR       0.13873
BR1   6    0.472510    0.185812    0.380922    11.00000    0.01301    0.01403 =
         0.01707    0.00236    0.00186    0.00257
FE1   5    0.301609    0.530632    0.298698    11.00000    0.01316    0.01367 =
         0.01141    0.00025   -0.00227    0.00278
FE2   5    0.089672    0.226778    0.408373    11.00000    0.01111    0.01697 =
         0.01499   -0.00310    0.00234   -0.00394
N1    4    0.572856    0.661235    0.433197    11.00000    0.01723    0.01306 =
         0.01412   -0.00171   -0.00189   -0.00219
B1    3    0.739928    0.624900    0.454892    11.00000    0.01703    0.02478 =
         0.01908   -0.00030   -0.00513   -0.00276
AFIX 137
H1A   2    0.744631    0.652597    0.489733    11.00000   -1.50000
H1B   2    0.815710    0.679474    0.436300    11.00000   -1.50000
H1C   2    0.759846    0.520794    0.451681    11.00000   -1.50000
AFIX   0
C1    1    0.256422    0.520152    0.372761    11.00000    0.00989    0.01405 =
         0.01285   -0.00218    0.00015    0.00090
C2    1    0.389863    0.605948    0.364035    11.00000    0.01166    0.01191 =
         0.01237   -0.00240    0.00023    0.00177
C3    1    0.346943    0.724048    0.332522    11.00000    0.01919    0.01228 =
         0.01706    0.00101   -0.00130    0.00235
AFIX  43
H3    2    0.412300    0.797502    0.320465    11.00000   -1.20000
AFIX   0
C4    1    0.190739    0.712708    0.322407    11.00000    0.02070    0.01713 =
         0.02195   -0.00088   -0.00318    0.00772
AFIX  43
H4    2    0.133694    0.777444    0.302570    11.00000   -1.20000
AFIX   0
C5    1    0.134023    0.588147    0.346965    11.00000    0.01142    0.02003 =
         0.02146   -0.00258   -0.00114    0.00527
AFIX  43
H5    2    0.032588    0.555411    0.346427    11.00000   -1.20000
AFIX   0
C6    1    0.297437    0.325470    0.270277    11.00000    0.01945    0.01798 =
         0.01589   -0.00300    0.00123   -0.00174
AFIX  43
H6    2    0.266106    0.240583    0.287266    11.00000   -1.20000
AFIX   0
C7    1    0.446377    0.382012    0.268854    11.00000    0.01954    0.01516 =
         0.01299   -0.00083    0.00080    0.00315
AFIX  43
H7    2    0.532039    0.341419    0.284660    11.00000   -1.20000
AFIX   0
C8    1    0.444557    0.510337    0.239536    11.00000    0.02159    0.01804 =
         0.01433    0.00130    0.00220    0.00091
AFIX  43
H8    2    0.528754    0.570418    0.232476    11.00000   -1.20000
AFIX   0
C9    1    0.294735    0.532636    0.222722    11.00000    0.02766    0.02771 =
         0.01285    0.00202   -0.00382    0.00566
AFIX  43
H9    2    0.261246    0.610028    0.202371    11.00000   -1.20000
AFIX   0
C10   1    0.203526    0.418334    0.241790    11.00000    0.02084    0.02967 =
         0.01675   -0.00579   -0.00598    0.00073
AFIX  43
H10   2    0.098541    0.406299    0.236419    11.00000   -1.20000
AFIX   0
C11   1    0.233718    0.401188    0.408477    11.00000    0.00959    0.01558 =
         0.01239   -0.00282    0.00050   -0.00273
C12   1    0.311177    0.266988    0.417127    11.00000    0.01196    0.01683 =
         0.01146   -0.00118    0.00006   -0.00349
C13   1    0.253413    0.198686    0.460229    11.00000    0.01873    0.02147 =
         0.01369    0.00238   -0.00074   -0.00479
AFIX  43
H13   2    0.286063    0.109263    0.473949    11.00000   -1.20000
AFIX   0
C14   1    0.137894    0.289647    0.478740    11.00000    0.01672    0.02780 =
         0.01489   -0.00272    0.00400   -0.00872
AFIX  43
H14   2    0.078942    0.271322    0.507291    11.00000   -1.20000
AFIX   0
C15   1    0.124798    0.412622    0.447594    11.00000    0.01555    0.02312 =
         0.01528   -0.00605    0.00355   -0.00416
AFIX  43
H15   2    0.055372    0.490001    0.451864    11.00000   -1.20000
AFIX   0
C16   1   -0.015119    0.222399    0.341548    11.00000    0.01740    0.02476 =
         0.02070   -0.00520   -0.00140   -0.00597
AFIX  43
H16   2    0.002225    0.287509    0.315010    11.00000   -1.20000
AFIX   0
C17   1    0.062151    0.088720    0.350101    11.00000    0.01900    0.02078 =
         0.02090   -0.00841    0.00156   -0.00556
AFIX  43
H17   2    0.140251    0.049470    0.330229    11.00000   -1.20000
AFIX   0
C18   1    0.001952    0.024812    0.393428    11.00000    0.02653    0.01997 =
         0.02352   -0.00310    0.00111   -0.00891
AFIX  43
H18   2    0.032597   -0.064714    0.407559    11.00000   -1.20000
AFIX   0
C19   1   -0.112144    0.118077    0.411983    11.00000    0.01800    0.02990 =
         0.02849   -0.00569    0.00310   -0.01156
AFIX  43
H19   2   -0.170892    0.101548    0.440705    11.00000   -1.20000
AFIX   0
C20   1   -0.123458    0.240481    0.380223    11.00000    0.01240    0.02831 =
         0.02808   -0.00953   -0.00246   -0.00359
AFIX  43
H20   2   -0.190702    0.319848    0.383985    11.00000   -1.20000
AFIX   0
C21   1    0.546489    0.582265    0.384364    11.00000    0.01105    0.01267 =
         0.01276   -0.00222   -0.00106   -0.00034
AFIX  13
H21   2    0.556184    0.476171    0.391313    11.00000   -1.20000
AFIX   0
C22   1    0.668504    0.620306    0.346873    11.00000    0.01470    0.02722 =
         0.01581    0.00050    0.00261   -0.00347
AFIX 137
H22A  2    0.658088    0.557848    0.317845    11.00000   -1.50000
H22B  2    0.767934    0.605476    0.361722    11.00000   -1.50000
H22C  2    0.657804    0.722008    0.336989    11.00000   -1.50000
AFIX   0
C23   1    0.460372    0.608512    0.469829    11.00000    0.02007    0.02302 =
         0.01404   -0.00439    0.00363   -0.00229
AFIX 137
H23A  2    0.477205    0.657034    0.501493    11.00000   -1.50000
H23B  2    0.471402    0.503498    0.474055    11.00000   -1.50000
H23C  2    0.358551    0.630338    0.458027    11.00000   -1.50000
AFIX   0
C24   1    0.554280    0.821579    0.428260    11.00000    0.03063    0.01165 =
         0.02831   -0.00285   -0.00672    0.00046
AFIX 137
H24A  2    0.450872    0.843547    0.418076    11.00000   -1.50000
H24B  2    0.624793    0.858327    0.403434    11.00000   -1.50000
H24C  2    0.574988    0.868061    0.460030    11.00000   -1.50000
AFIX 0
HKLF 4
REM  1521_0m in P2(1)2(1)2(1)
REM R1 =  0.0231 for   6288 Fo > 4sig(Fo)  and  0.0246 for all   6489 data
REM    266 parameters refined using      0 restraints
END
WGHT      0.0234      1.1903
REM Highest difference peak  0.693,  deepest hole -0.307,  1-sigma level  0.066
Q1    1   0.2578  0.0580  0.4897  11.00000  0.05    0.69
Q2    1   0.4754  0.2734  0.3812  11.00000  0.05    0.58
Q3    1   0.4774  0.0997  0.3834  11.00000  0.05    0.55
Q4    1   0.3277  0.6136  0.2908  11.00000  0.05    0.50
Q5    1   0.0706  0.3062  0.3931  11.00000  0.05    0.48
Q6    1  -0.0839  0.0340  0.3994  11.00000  0.05    0.45
Q7    1   0.3983  0.5285  0.3039  11.00000  0.05    0.37
Q8    1   0.3015  0.4483  0.3127  11.00000  0.05    0.36
Q9    1   0.1930  0.5328  0.2988  11.00000  0.05    0.36
Q10   1  -0.1017  0.1939  0.4017  11.00000  0.05    0.33
;
data_global
_journal_date_recd_electronic     2011-11-17
_journal_date_accepted     2011-11-18
_journal_name_full     'Acta Crystallographica, Section E'
_journal_year     2011
_journal_volume     67
_journal_issue     12
_journal_page_first     m1806
_journal_page_last     m1807
_journal_paper_category     QM
_journal_coeditor_code     BQ2322
_publ_contact_author_name     'Kurt Mereiter'
_publ_contact_author_address
;
Institute of Chemical Technologies and Analytics
Vienna University of Technology
Getreidemarkt 9/164SC
A-1060 Vienna
Austria
;
_publ_contact_author_email     'kurt.mereiter@tuwien.ac.at'
_publ_contact_author_fax     '43 1 58801 17199'
_publ_contact_author_phone     '43 1 58801 17111'
_publ_section_title
;\
{(<i>R</i>,<i>S</i>~Fc~,<i>S</i>~Fc~)-2''-Bromo-2-[1-(dimethylamino)ethyl-\
\k<i>N</i>]-1,1''-biferrocene}trihydridoboron
;
loop_
    _publ_author_name
    _publ_author_footnote
    _publ_author_address
    'Wang, Yaping' .
;
Capital Medical University, Beijing
No. 10 Xitoutiao
You An Men Beijing 100069
People's Republic of China
;
    'Zirakzadeh, Afrooz' .
;
Institute of Organic Chemistry
University of Vienna
W\"ahringerstrasse 38
A-1090 Vienna
Austria
;
    'Weissensteiner, Walter' .
;
Institute of Organic Chemistry
University of Vienna
W\"ahringerstrasse 38
A-1090 Vienna
Austria
;
    'Mereiter, Kurt' .
;
Institute of Chemical Technologies and Analytics
Vienna University of Technology
Getreidemarkt 9/164SC
A-1060 Vienna
Austria
;
