# Supplementary material for: {(R,S Fc,S Fc)-2′′-Bromo-2-[1-(dimethyl­amino)­ethyl-κN]-1,1′′-biferrocene}trihydridoboron
Source: Acta Crystallogr Sect E Struct Rep Online. 2011 Nov 23;67(Pt 12):m1806–7. doi: 10.1107/S1600536811049270 (PMC3238712; doi:10.1107/S1600536811049270)
Supplement: Supplementary file 2 [file e-67-m1806-Isup2.hkl]

# 
# h,k,l, Fc-squared, Fo-squared, sigma(Fo-squared) and status flag 
# 
data_I
_shelx_title '1521 Biferrocene derivative in P2(1)2(1)2(1)' 
_shelx_refln_list_code          4 
_shelx_F_calc_maximum      227.01 
_exptl_crystal_F_000      1088.00 
_reflns_d_resolution_high  0.7090 
 
loop_ 
 _symmetry_equiv_pos_as_xyz 
 'x, y, z' 
 '-x+1/2, -y, z+1/2' 
 '-x, y+1/2, -z+1/2' 
 'x+1/2, -y+1/2, -z' 
 
_cell_length_a     8.8791 
_cell_length_b     9.2210 
_cell_length_c    27.1292 
_cell_angle_alpha  90.000 
_cell_angle_beta   90.000 
_cell_angle_gamma  90.000 
 
_shelx_F_squared_multiplier     1.000 
 
loop_ 
 _refln_index_h 
 _refln_index_k 
 _refln_index_l 
 _refln_F_squared_calc 
 _refln_F_squared_meas 
 _refln_F_squared_sigma 
 _refln_observed_status 
   2   0   0     4800.14     4496.94    103.72 o 
   4   0   0     4745.67     5465.00    126.27 o 
   6   0   0       84.85      116.37      8.14 o 
   8   0   0      831.74      855.30     40.86 o 
  10   0   0      995.91      968.97     75.34 o 
  12   0   0      650.61      633.86     69.10 o 
   1   1   0    33130.75    33736.50    693.80 o 
   2   1   0        3.14       12.86      3.65 o 
   3   1   0     4323.04     4417.00     71.89 o 
   4   1   0      139.56      172.67      5.76 o 
   5   1   0     1121.19     1267.22     22.60 o 
   6   1   0     8651.63     9031.98    137.33 o 
   7   1   0        6.01        1.55      7.09 o 
   8   1   0     9976.34    10119.83    257.66 o 
   9   1   0     1856.36     1884.53     58.96 o 
  10   1   0     3299.22     3090.13    111.11 o 
  11   1   0      673.80      706.23     47.69 o 
  12   1   0      568.63      597.49     69.62 o 
   0   2   0    11694.20    12188.59    230.41 o 
   1   2   0     8068.01     8227.86    116.12 o 
   2   2   0    20373.28    21504.49    312.95 o 
   3   2   0      296.84      287.78      8.16 o 
   4   2   0     1710.93     1899.12     27.85 o 
   5   2   0     7496.26     7781.33    118.45 o 
   6   2   0      401.96      375.03     10.26 o 
   7   2   0       66.57       90.08     11.40 o 
   8   2   0      911.24      887.74     42.37 o 
   9   2   0        4.85        3.01     23.37 o 
  10   2   0       10.25       53.26     55.33 o 
  11   2   0      474.63      495.14     61.83 o 
  12   2   0      722.85      617.23     71.70 o 
   1   3   0    10885.49    10808.98    152.72 o 
   2   3   0       18.26       16.76      5.80 o 
   3   3   0       76.48      109.65      5.48 o 
   4   3   0     5939.68     5900.58     87.52 o 
   5   3   0     8674.20     9098.69    147.46 o 
   6   3   0     6617.47     6747.94    110.84 o 
   7   3   0     2868.39     2960.70     58.48 o 
   8   3   0      537.27      555.36     22.23 o 
   9   3   0       80.69       92.21     16.46 o 
  10   3   0     1610.27     1618.39    104.69 o 
  11   3   0     1226.49     1237.92    147.29 o 
  12   3   0      551.30      534.11     69.10 o 
   0   4   0     6596.32     6733.54    171.06 o 
   1   4   0      859.10      910.07     15.08 o 
   2   4   0      993.43     1088.86     17.57 o 
   3   4   0    17929.04    18339.95    260.13 o 
   4   4   0       14.11       15.42      6.87 o 
   5   4   0       94.67      119.81      8.69 o 
   6   4   0        2.81       12.22      8.70 o 
   7   4   0     6482.83     6269.60    112.31 o 
   8   4   0      489.55      533.97     25.65 o 
   9   4   0      329.85      352.09     22.62 o 
  10   4   0     2415.16     2350.61    171.19 o 
  11   4   0     1112.27     1114.62     77.15 o 
   1   5   0       25.11       14.30      5.74 o 
   2   5   0    12552.38    12773.18    173.15 o 
   3   5   0    10570.05    10085.19    144.75 o 
   4   5   0      120.60       84.08      9.35 o 
   5   5   0     2773.10     2684.10     51.37 o 
   6   5   0     3901.95     3766.79     76.63 o 
   7   5   0      277.90      255.65     13.02 o 
   8   5   0      653.52      638.42     26.03 o 
   9   5   0     2258.65     2260.55     63.67 o 
  10   5   0       43.14       46.72     33.51 o 
  11   5   0      851.65      896.53     58.19 o 
   0   6   0      207.68      258.03     25.29 o 
   1   6   0      566.32      544.91     13.09 o 
   2   6   0      715.30      771.92     15.43 o 
   3   6   0       15.16       24.18      8.14 o 
   4   6   0     8113.60     7789.95    139.81 o 
   5   6   0     6943.37     6863.95    134.21 o 
   6   6   0     1509.58     1532.60     33.83 o 
   7   6   0       83.67       78.74     12.56 o 
   8   6   0       75.32       60.03     16.95 o 
   9   6   0       76.48       49.27     20.29 o 
  10   6   0       51.80       88.09     22.24 o 
  11   6   0      706.71      795.30     56.76 o 
   1   7   0      151.69      150.29     10.41 o 
   2   7   0      232.87      238.56     10.78 o 
   3   7   0     1861.15     1746.17     33.59 o 
   4   7   0    11714.38    11151.97    218.46 o 
   5   7   0     2890.63     2842.80     56.07 o 
   6   7   0      278.51      319.14     17.68 o 
   7   7   0       53.44       73.64     14.15 o 
   8   7   0     1272.85     1233.69     38.47 o 
   9   7   0      134.91      202.80     24.70 o 
  10   7   0      634.01      665.24     36.29 o 
   0   8   0      840.01      855.24     50.71 o 
   1   8   0     2268.99     2176.45     38.64 o 
   2   8   0     2591.27     2496.83     41.30 o 
   3   8   0      995.40      983.86     24.83 o 
   4   8   0     2694.08     2713.55     51.05 o 
   5   8   0       26.52        2.31     12.27 o 
   6   8   0     1621.39     1570.95     36.01 o 
   7   8   0     2970.84     2957.93     60.03 o 
   8   8   0       24.29       26.00     19.92 o 
   9   8   0       35.73       41.91     23.54 o 
   1   9   0       16.88       52.38     11.58 o 
   2   9   0     1293.33     1189.37     27.69 o 
   3   9   0       47.22        9.99     13.05 o 
   4   9   0       39.92       48.70     18.98 o 
   5   9   0      171.82      149.34     15.51 o 
   6   9   0     4969.70     5018.86     93.90 o 
   7   9   0      936.23      990.43     30.79 o 
   8   9   0      372.72      367.02     45.59 o 
   9   9   0     1885.12     1885.72     97.54 o 
   0  10   0     2594.67     2556.36     65.76 o 
   1  10   0     3385.09     3305.51     63.90 o 
   2  10   0     1148.65     1170.70     29.37 o 
   3  10   0     3978.20     4016.22     79.11 o 
   4  10   0      657.90      602.36     22.33 o 
   5  10   0      686.78      674.58     26.56 o 
   6  10   0       32.28       19.31     19.39 o 
   7  10   0      100.95      116.35     21.72 o 
   1  11   0       15.88       60.73     26.02 o 
   2  11   0      528.63      559.27     32.10 o 
   3  11   0       60.81       66.23     16.85 o 
   4  11   0      318.64      339.75     27.90 o 
   5  11   0      256.94      252.49     25.98 o 
   6  11   0      119.12      154.79     23.09 o 
   0  12   0       90.57      154.83     59.75 o 
   1  12   0     3392.12     3532.48     96.17 o 
   2  12   0      605.61      610.80     30.19 o 
   3  12   0      100.68      131.87     23.11 o 
   4  12   0        1.23       19.68     21.10 o 
   2   0   1     3655.06     3883.43     80.39 o 
   3   0   1       11.09       18.43      2.79 o 
   4   0   1     2249.28     2276.34     37.88 o 
   5   0   1    19311.43    19495.50    310.90 o 
   6   0   1     4984.14     5106.90     78.14 o 
   7   0   1      725.94      750.06     15.48 o 
   8   0   1     5128.63     5283.55    119.86 o 
   9   0   1      621.52      542.22     38.08 o 
  10   0   1     3045.47     3033.40    115.08 o 
  11   0   1      316.71      323.03     37.26 o 
  12   0   1     1479.59     1465.76     72.00 o 
 -12   1   1       40.15       41.56     48.32 o 
 -11   1   1      418.99      457.40     40.56 o 
 -10   1   1     1022.00      980.40     53.62 o 
  -9   1   1      105.15      132.45     28.89 o 
  -8   1   1     2658.34     2660.27     75.96 o 
  -7   1   1     1325.91     1316.16     23.58 o 
  -6   1   1     2378.72     2407.21     38.71 o 
  -5   1   1     7599.79     8319.06    134.86 o 
  -4   1   1     3058.31     3202.16     52.84 o 
  -3   1   1     4898.76     5047.38     82.05 o 
  -2   1   1     8009.72     8443.50    130.61 o 
  -1   1   1     4471.29     4637.72     72.08 o 
   1   1   1     3834.47     3996.86     62.26 o 
   2   1   1     7037.95     7519.91    113.27 o 
   3   1   1     4369.03     4450.47     75.88 o 
   4   1   1     3620.64     3766.02     57.95 o 
   5   1   1     7216.41     7948.09    120.93 o 
   6   1   1     2256.49     2274.00     36.43 o 
   7   1   1     1508.01     1506.97     29.81 o 
   8   1   1     2426.49     2404.23     53.55 o 
   9   1   1      127.86      145.82     20.38 o 
  10   1   1      895.98      769.48     48.46 o 
  11   1   1      248.71      280.68     67.28 o 
  12   1   1       44.87       63.91     49.36 o 
 -12   2   1       95.26      108.59     52.48 o 
 -11   2   1     1284.55     1289.54     92.48 o 
 -10   2   1     2002.63     2129.08    131.19 o 
  -9   2   1      522.80      509.09     30.46 o 
  -8   2   1     5294.90     5327.59    112.65 o 
  -7   2   1     5606.12     5588.42     86.99 o 
  -6   2   1     1494.58     1612.75     27.06 o 
  -5   2   1     1937.32     2064.58     30.57 o 
  -4   2   1      297.36      283.22     13.42 o 
  -3   2   1    10427.87    10322.27    160.47 o 
  -2   2   1     3763.02     3788.09     66.66 o 
  -1   2   1      483.82      519.55      8.88 o 
   0   2   1    29048.33    29761.34    396.23 o 
   1   2   1      411.90      428.44      7.89 o 
   2   2   1     3436.89     3553.01     48.60 o 
   3   2   1    10274.46    10276.75    142.44 o 
   4   2   1      127.26       98.30      4.32 o 
   5   2   1     1680.64     1802.86     29.48 o 
   6   2   1     1437.84     1526.30     25.86 o 
   7   2   1     5893.25     5898.27    111.02 o 
   8   2   1     5216.85     5325.42    111.28 o 
   9   2   1      403.69      452.79     31.05 o 
  10   2   1     1996.02     2046.58    127.81 o 
  11   2   1     1209.84     1174.72     88.84 o 
  12   2   1       81.45        9.35     48.84 o 
 -12   3   1      720.47      691.53     76.89 o 
 -11   3   1     1019.94     1076.67     92.74 o 
 -10   3   1     1206.95     1257.07    105.21 o 
  -9   3   1      531.24      594.60     79.49 o 
  -8   3   1      816.04      859.12     30.86 o 
  -7   3   1      478.38      489.33     13.42 o 
  -6   3   1     7646.19     7643.71    124.57 o 
  -5   3   1     6418.63     6272.60     93.15 o 
  -4   3   1      656.29      577.87     14.14 o 
  -3   3   1     3114.52     3248.54     49.18 o 
  -2   3   1     4983.88     5334.79     76.40 o 
  -1   3   1     3853.86     3909.87     56.08 o 
   0   3   1    25169.96    25398.11    338.05 o 
   1   3   1     3609.75     3736.16     51.34 o 
   2   3   1     5139.81     5516.36     75.30 o 
   3   3   1     3213.01     3355.52     46.57 o 
   4   3   1      615.15      554.20     11.63 o 
   5   3   1     6787.40     6870.67    105.22 o 
   6   3   1     7963.49     7882.69    128.62 o 
   7   3   1      674.63      667.53     19.91 o 
   8   3   1      868.74      912.82     31.22 o 
   9   3   1      512.62      544.69     40.49 o 
  10   3   1     1161.00     1122.47    149.89 o 
  11   3   1     1032.10     1048.34     59.29 o 
  12   3   1      674.11      606.32     73.26 o 
 -11   4   1      562.24      600.43     49.02 o 
 -10   4   1      285.78      337.48     38.53 o 
  -9   4   1     1109.56     1103.20     60.09 o 
  -8   4   1     1293.32     1355.07     37.09 o 
  -7   4   1      833.50      859.41     22.12 o 
  -6   4   1      381.73      358.28     13.83 o 
  -5   4   1     6815.63     6679.81    105.76 o 
  -4   4   1     4109.06     4145.73     66.07 o 
  -3   4   1     6216.78     6198.13     89.43 o 
  -2   4   1     9274.44     9034.75    122.93 o 
  -1   4   1     1779.40     1762.02     25.72 o 
   0   4   1      120.37      134.71     10.79 o 
   1   4   1     1660.45     1646.60     24.24 o 
   2   4   1     9206.05     8885.95    120.72 o 
   3   4   1     5452.94     5428.58     74.63 o 
   4   4   1     3503.65     3494.17     53.49 o 
   5   4   1     7247.13     7099.99    116.62 o 
   6   4   1      482.21      445.21     15.28 o 
   7   4   1      619.03      624.52     22.61 o 
   8   4   1     1318.13     1334.37     40.57 o 
   9   4   1     1114.59     1111.04     38.57 o 
  10   4   1      261.71      310.67     69.36 o 
  11   4   1      414.11      423.89     57.15 o 
 -11   5   1     1207.24     1180.87    108.07 o 
 -10   5   1      835.95      778.05     52.72 o 
  -9   5   1      408.40      380.76     24.69 o 
  -8   5   1     3010.13     2900.58     66.71 o 
  -7   5   1     3107.03     2919.75     56.16 o 
  -6   5   1     1569.90     1622.18     34.23 o 
  -5   5   1     1760.24     1732.73     35.63 o 
  -4   5   1     6373.37     6321.67    101.17 o 
  -3   5   1     5548.99     5451.60     84.35 o 
  -2   5   1     2044.69     1952.73     31.10 o 
  -1   5   1     5991.16     6162.31     99.51 o 
   0   5   1     1723.25     2066.70     30.55 o 
   1   5   1     6737.58     7044.11     95.83 o 
   2   5   1     2256.34     2172.99     32.11 o 
   3   5   1     5066.27     4943.65     73.26 o 
   4   5   1     6189.86     6202.68     99.10 o 
   5   5   1     1730.04     1704.47     43.20 o 
   6   5   1     1953.78     1991.43     40.27 o 
   7   5   1     3346.05     3195.19     60.69 o 
   8   5   1     3077.98     2940.52     75.59 o 
   9   5   1      489.25      467.30     27.73 o 
  10   5   1      729.55      758.69     34.75 o 
  11   5   1     1276.93     1256.58     67.38 o 
 -11   6   1       79.93      161.28     41.02 o 
 -10   6   1      940.85      918.52     43.58 o 
  -9   6   1      177.12      201.68     22.63 o 
  -8   6   1      545.01      550.98     25.68 o 
  -7   6   1      636.56      607.29     21.36 o 
  -6   6   1      970.33      955.67     23.81 o 
  -5   6   1     2365.66     2358.09     47.12 o 
  -4   6   1     2505.60     2461.31     48.68 o 
  -3   6   1      364.19      300.94     10.25 o 
  -2   6   1     1491.29     1423.41     24.79 o 
  -1   6   1    10596.50    10830.98    146.55 o 
   0   6   1    17671.68    18098.20    233.70 o 
   1   6   1    11044.76    11183.73    150.91 o 
   2   6   1     1247.86     1165.27     20.04 o 
   3   6   1      510.01      414.21     12.24 o 
   4   6   1     2804.95     2762.03     47.77 o 
   5   6   1     2498.19     2364.14     65.32 o 
   6   6   1     1018.28     1057.12     49.03 o 
   7   6   1      913.01      860.91     36.37 o 
   8   6   1      385.00      370.33     21.34 o 
   9   6   1      117.45      129.94     21.54 o 
  10   6   1     1021.80     1042.35     41.54 o 
  11   6   1      136.52      160.95     41.47 o 
 -10   7   1      872.99      915.00     40.96 o 
  -9   7   1     3487.04     3416.47     91.15 o 
  -8   7   1      701.27      681.93     29.77 o 
  -7   7   1      670.95      658.19     22.34 o 
  -6   7   1     2950.98     2896.66     76.23 o 
  -5   7   1     1412.35     1420.96     30.78 o 
  -4   7   1     2263.43     2354.97     44.49 o 
  -3   7   1     2018.22     1985.37     37.13 o 
  -2   7   1     2464.96     2437.77     37.42 o 
  -1   7   1     2497.48     2539.59     36.20 o 
   0   7   1       41.05       70.49     12.99 o 
   1   7   1     2392.41     2358.37     37.17 o 
   2   7   1     2390.92     2353.28     38.13 o 
   3   7   1     2288.98     2239.89     40.61 o 
   4   7   1     2398.80     2572.82     45.92 o 
   5   7   1     1055.97     1055.33     33.22 o 
   6   7   1     2820.18     2714.63     67.81 o 
   7   7   1      414.58      389.40     18.10 o 
   8   7   1      773.61      792.40     31.43 o 
   9   7   1     3337.94     3258.67    119.89 o 
  10   7   1      927.47      937.56     42.31 o 
  -9   8   1      382.97      425.70     30.85 o 
  -8   8   1      711.89      722.28     31.52 o 
  -7   8   1      624.50      619.53     24.48 o 
  -6   8   1     1419.67     1389.80     32.61 o 
  -5   8   1      246.33      257.84     15.41 o 
  -4   8   1     2187.89     2187.81     38.79 o 
  -3   8   1     2946.80     2815.57     52.11 o 
  -2   8   1     1903.16     1836.12     32.38 o 
  -1   8   1     1833.18     1740.75     30.71 o 
   0   8   1      242.24      205.11     10.71 o 
   1   8   1     1764.36     1690.39     30.44 o 
   2   8   1     2338.11     2305.13     38.59 o 
   3   8   1     3337.11     3259.81     56.75 o 
   4   8   1     1728.60     1663.03     33.88 o 
   5   8   1      300.89      294.70     21.97 o 
   6   8   1     1361.99     1330.84     41.20 o 
   7   8   1      597.47      623.56     23.60 o 
   8   8   1      904.00      923.11     39.33 o 
   9   8   1      419.47      444.73     31.25 o 
  -9   9   1       50.73       48.06     25.99 o 
  -8   9   1      176.34      205.48     23.96 o 
  -7   9   1     1575.36     1564.41     39.21 o 
  -6   9   1      126.88      141.17     15.87 o 
  -5   9   1     1257.55     1270.18     34.47 o 
  -4   9   1     3252.70     3204.69     67.76 o 
  -3   9   1      269.11      256.61     18.36 o 
  -2   9   1      362.91      333.77     20.45 o 
  -1   9   1     5482.52     5493.55     82.59 o 
   0   9   1     1848.62     1839.33     35.37 o 
   1   9   1     5299.22     5332.72     80.69 o 
   2   9   1      664.16      659.26     21.49 o 
   3   9   1      374.21      351.00     18.55 o 
   4   9   1     3564.79     3428.29     68.27 o 
   5   9   1     1186.88     1150.54     29.60 o 
   6   9   1      138.43      160.00     17.50 o 
   7   9   1     1524.24     1515.87     38.11 o 
   8   9   1      143.52      177.50     23.77 o 
   9   9   1       93.91       86.78     26.41 o 
  -7  10   1      981.97      980.88     35.49 o 
  -6  10   1      258.64      230.66     22.08 o 
  -5  10   1      132.75      127.49     18.48 o 
  -4  10   1      755.50      727.81     23.91 o 
  -3  10   1     1154.02     1166.43     29.35 o 
  -2  10   1     2984.04     2881.46     58.85 o 
  -1  10   1      537.94      550.06     27.81 o 
   0  10   1     1904.43     1744.07     39.30 o 
   1  10   1      603.15      583.38     20.45 o 
   2  10   1     2792.61     2763.64     76.53 o 
   3  10   1     1305.17     1254.43     30.70 o 
   4  10   1      924.17      884.24     29.56 o 
   5  10   1       54.80       55.35     24.91 o 
   6  10   1      315.83      304.38     21.55 o 
   7  10   1     1000.08      972.34     35.18 o 
  -6  11   1      451.13      483.38     35.10 o 
  -5  11   1       19.67        8.43     19.00 o 
  -4  11   1       94.60      152.68     20.07 o 
  -3  11   1      414.90      412.93     20.42 o 
  -2  11   1     1445.10     1457.51     36.95 o 
  -1  11   1     3685.90     3769.34     83.23 o 
   0  11   1       40.66       19.76     25.41 o 
   1  11   1     4099.25     4114.71     89.37 o 
   2  11   1     1381.97     1441.44     49.28 o 
   3  11   1      264.57      257.70     24.78 o 
   4  11   1       55.29       79.12     20.86 o 
   5  11   1       33.83       26.38     18.93 o 
   6  11   1      514.37      543.07     31.50 o 
  -4  12   1      823.82      899.40     74.09 o 
  -3  12   1      440.36      467.11     28.43 o 
  -2  12   1       21.63       60.44     20.02 o 
  -1  12   1       37.63       46.35     25.14 o 
   0  12   1     1050.97     1093.92     48.11 o 
   1  12   1       43.00       95.27     30.91 o 
   2  12   1       76.22      109.36     27.61 o 
   3  12   1      403.26      405.42     25.86 o 
   4  12   1     1047.13     1057.39     45.16 o 
   1   0   2    35056.29    32554.59   1478.58 o 
   2   0   2    10088.25    10298.13    165.76 o 
   3   0   2     4252.50     4109.28     81.22 o 
   4   0   2     1155.26     1116.72     18.64 o 
   5   0   2     6081.11     6505.74     99.02 o 
   6   0   2     3581.92     3727.93     57.84 o 
   7   0   2     1419.28     1638.70     34.38 o 
   8   0   2     3144.19     3196.07     74.84 o 
   9   0   2      101.23      107.64     24.21 o 
  10   0   2      807.50      802.93     49.41 o 
  11   0   2     2227.06     2044.69     84.12 o 
  12   0   2      788.11      860.24     57.31 o 
 -12   1   2       47.10       62.87     49.88 o 
 -11   1   2     1083.89      980.67     56.00 o 
 -10   1   2       14.10       17.62     27.12 o 
  -9   1   2     1725.22     1638.40     54.18 o 
  -8   1   2      310.36      306.14     33.21 o 
  -7   1   2     3282.73     3262.86     55.10 o 
  -6   1   2      478.92      502.50     11.53 o 
  -5   1   2    17397.93    18568.08    279.41 o 
  -4   1   2      764.23      808.99     14.36 o 
  -3   1   2    12120.02    12724.36    175.78 o 
  -2   1   2    21912.74    23340.67    360.54 o 
  -1   1   2    24732.12    26509.29    437.77 o 
   0   1   2     5642.94     5713.21    102.05 o 
   1   1   2    20740.80    22598.07    317.94 o 
   2   1   2    21563.82    23139.57    347.73 o 
   3   1   2    13742.00    14441.12    242.49 o 
   4   1   2      683.00      733.69     15.17 o 
   5   1   2    16724.96    17914.31    300.87 o 
   6   1   2      492.91      508.19     14.14 o 
   7   1   2     3009.79     3037.07     54.60 o 
   8   1   2      276.19      320.51     18.21 o 
   9   1   2     1721.88     1665.84     54.85 o 
  10   1   2        4.55        0.97     25.28 o 
  11   1   2     1203.30     1118.06     59.33 o 
  12   1   2       42.10       -8.83     47.28 o 
 -12   2   2      823.64      840.64     82.61 o 
 -11   2   2      663.79      654.64     68.06 o 
 -10   2   2     3607.14     3786.98    180.03 o 
  -9   2   2      159.15      165.06     21.33 o 
  -8   2   2     2495.15     2526.99     57.90 o 
  -7   2   2      430.87      416.66     12.74 o 
  -6   2   2     1783.55     1756.93     29.44 o 
  -5   2   2     2445.99     2501.12     36.46 o 
  -4   2   2      339.39      415.79     16.60 o 
  -3   2   2    10565.80    10545.95    163.98 o 
  -2   2   2     1779.00     1701.22     31.03 o 
  -1   2   2     1354.90     1421.73     21.93 o 
   0   2   2    24820.19    25612.37    340.86 o 
   1   2   2     1501.98     1587.55     21.30 o 
   2   2   2     2058.86     2036.27     27.14 o 
   3   2   2    11160.75    11297.89    156.11 o 
   4   2   2      371.19      436.30     12.05 o 
   5   2   2     2226.20     2294.10     36.82 o 
   6   2   2     2214.08     2238.50     36.37 o 
   7   2   2      454.31      435.11     16.39 o 
   8   2   2     3080.01     3145.86     62.78 o 
   9   2   2       77.55       63.65     22.41 o 
  10   2   2     3654.06     3563.61    138.72 o 
  11   2   2      442.60      406.29     58.19 o 
  12   2   2      878.19      750.76     76.37 o 
 -12   3   2      456.21      450.98     67.02 o 
 -11   3   2      620.97      644.21     96.38 o 
 -10   3   2      221.94      253.96     34.44 o 
  -9   3   2      323.45      311.49     32.97 o 
  -8   3   2     1428.72     1476.54     43.62 o 
  -7   3   2      680.57      663.74     17.06 o 
  -6   3   2      630.26      614.31     14.55 o 
  -5   3   2     8222.90     8233.69    121.47 o 
  -4   3   2     4830.65     5062.07    103.90 o 
  -3   3   2      426.62      405.74      9.35 o 
  -2   3   2     9347.57     9235.89    143.96 o 
  -1   3   2     1503.69     1731.43     24.93 o 
   0   3   2    20947.31    21011.40    294.76 o 
   1   3   2     1555.86     1740.86     23.96 o 
   2   3   2     8465.85     8400.33    113.35 o 
   3   3   2      331.46      321.37     13.24 o 
   4   3   2     5353.25     5749.77     80.80 o 
   5   3   2     8111.82     8275.85    140.57 o 
   6   3   2      361.68      357.78     11.56 o 
   7   3   2      920.29      843.35     28.41 o 
   8   3   2     1416.39     1503.80     38.35 o 
   9   3   2      292.12      294.68     22.50 o 
  10   3   2      221.97      274.35     38.97 o 
  11   3   2      547.16      509.17     63.91 o 
  12   3   2      546.68      518.52     69.10 o 
 -11   4   2       78.73       81.28     35.44 o 
 -10   4   2     2870.87     2839.24    111.96 o 
  -9   4   2     2165.22     2150.75     92.65 o 
  -8   4   2     9726.92     9418.64    219.22 o 
  -7   4   2      436.65      437.14     23.56 o 
  -6   4   2     2693.44     2663.05     46.76 o 
  -5   4   2     4220.09     4109.82     67.92 o 
  -4   4   2     5435.88     5519.49     82.65 o 
  -3   4   2     1905.04     1841.16     28.78 o 
  -2   4   2     1708.27     1582.66     25.19 o 
  -1   4   2     6948.13     6910.80     93.88 o 
   0   4   2     2370.85     2302.57     31.28 o 
   1   4   2     6870.62     6854.21     89.44 o 
   2   4   2     1505.68     1393.06     20.30 o 
   3   4   2     1717.71     1668.62     23.63 o 
   4   4   2     5785.29     5795.46     86.53 o 
   5   4   2     4206.19     4209.81     80.61 o 
   6   4   2     2795.87     2740.86     51.69 o 
   7   4   2      525.67      519.73     24.00 o 
   8   4   2     9752.71     9558.74    221.73 o 
   9   4   2     2085.08     2046.74     66.64 o 
  10   4   2     2866.87     2767.58    108.07 o 
  11   4   2       88.74      111.47     34.97 o 
 -11   5   2      217.58      316.09     51.18 o 
 -10   5   2       18.63       16.25     32.14 o 
  -9   5   2      436.63      466.13     30.47 o 
  -8   5   2     1145.99     1124.46     38.58 o 
  -7   5   2      242.40      290.93     13.86 o 
  -6   5   2     1583.62     1520.51     41.55 o 
  -5   5   2      369.08      379.21     12.22 o 
  -4   5   2     5892.00     5738.88     92.21 o 
  -3   5   2      292.40      319.39     11.17 o 
  -2   5   2    15506.45    15750.34    222.64 o 
  -1   5   2    10500.20    10370.51    140.30 o 
   0   5   2    16828.16    17296.41    220.89 o 
   1   5   2    11222.18    11067.17    199.28 o 
   2   5   2    15729.73    15795.76    203.56 o 
   3   5   2      261.92      286.74      8.35 o 
   4   5   2     5070.50     4966.78     80.20 o 
   5   5   2      446.04      431.79     24.73 o 
   6   5   2     1897.57     1824.60     37.66 o 
   7   5   2      226.49      260.64     16.74 o 
   8   5   2     1170.66     1169.23     38.75 o 
   9   5   2      469.38      487.42     27.13 o 
  10   5   2       21.57       58.34     20.82 o 
  11   5   2      212.05      225.79     39.63 o 
 -11   6   2     1286.86     1340.95     71.64 o 
 -10   6   2     1233.41     1257.22     54.64 o 
  -9   6   2     2409.55     2383.35     67.77 o 
  -8   6   2     3523.08     3363.14     76.93 o 
  -7   6   2     5168.24     4957.16     91.59 o 
  -6   6   2     3722.56     3710.36     65.29 o 
  -5   6   2     1480.62     1446.59     45.77 o 
  -4   6   2      288.72      252.15     10.74 o 
  -3   6   2     1604.12     1556.08     30.86 o 
  -2   6   2      327.79      362.82     12.04 o 
  -1   6   2     1450.81     1526.27     25.80 o 
   0   6   2      551.93      542.39     12.68 o 
   1   6   2     1639.94     1702.69     27.47 o 
   2   6   2      408.71      438.52     11.83 o 
   3   6   2     1236.72     1138.28     21.20 o 
   4   6   2      327.66      286.01     11.96 o 
   5   6   2     1754.51     1632.82     57.60 o 
   6   6   2     3698.26     3665.17     69.24 o 
   7   6   2     4578.01     4628.31    153.38 o 
   8   6   2     3555.81     3754.34    241.62 o 
   9   6   2     2317.01     2287.39     57.53 o 
  10   6   2     1099.81     1120.46     44.40 o 
  11   6   2     1235.06     1196.85    129.37 o 
 -10   7   2      301.78      361.87     38.51 o 
  -9   7   2       36.25       87.03     22.43 o 
  -8   7   2       41.93       77.62     18.42 o 
  -7   7   2      383.64      366.92     17.84 o 
  -6   7   2     2449.55     2438.86     46.47 o 
  -5   7   2      147.89      161.23     12.91 o 
  -4   7   2      172.69      198.71     14.68 o 
  -3   7   2     3714.43     3635.29     63.95 o 
  -2   7   2     3088.09     3139.63     46.43 o 
  -1   7   2     7831.33     7845.81    113.75 o 
   0   7   2     3396.51     3365.18     49.00 o 
   1   7   2     7740.78     7675.77    101.13 o 
   2   7   2     2860.94     2873.26     45.14 o 
   3   7   2     3620.71     3556.13     63.43 o 
   4   7   2      127.71      137.85     11.44 o 
   5   7   2      134.57      136.14     15.64 o 
   6   7   2     2235.64     2232.21     46.71 o 
   7   7   2      371.07      410.97     18.34 o 
   8   7   2       46.70       78.85     18.78 o 
   9   7   2       41.64       93.61     20.56 o 
  10   7   2      307.90      320.41     44.66 o 
  -9   8   2     2137.03     2163.32     65.57 o 
  -8   8   2      381.07      411.58     25.83 o 
  -7   8   2     1608.89     1587.54     38.13 o 
  -6   8   2      748.07      668.99     23.20 o 
  -5   8   2     2409.52     2368.94     45.94 o 
  -4   8   2       50.73       49.33     11.21 o 
  -3   8   2      558.10      534.05     18.95 o 
  -2   8   2     2043.67     1908.57     36.60 o 
  -1   8   2      179.07      208.95     11.80 o 
   0   8   2        2.73       -9.06      9.06 o 
   1   8   2      141.26      158.83     12.86 o 
   2   8   2     1910.42     1774.33     31.59 o 
   3   8   2      690.78      695.13     23.78 o 
   4   8   2       52.86       35.41     12.04 o 
   5   8   2     1809.30     1742.45     46.44 o 
   6   8   2      816.84      763.14     37.04 o 
   7   8   2     1633.61     1596.21     38.14 o 
   8   8   2      369.91      398.22     24.91 o 
   9   8   2     2141.61     2083.81     76.57 o 
  -9   9   2      140.02      206.53     32.25 o 
  -8   9   2      160.11      191.53     23.88 o 
  -7   9   2      215.12      226.24     19.29 o 
  -6   9   2     1285.83     1271.69     34.04 o 
  -5   9   2     1738.31     1741.54     41.28 o 
  -4   9   2     2329.37     2311.77     44.33 o 
  -3   9   2      457.47      488.68     18.95 o 
  -2   9   2      682.66      688.45     24.06 o 
  -1   9   2     3618.47     3590.53     61.85 o 
   0   9   2      104.64      121.81     12.86 o 
   1   9   2     3521.86     3526.87     56.10 o 
   2   9   2      437.19      443.54     17.86 o 
   3   9   2      671.99      649.09     28.90 o 
   4   9   2     2567.02     2535.73     47.51 o 
   5   9   2     1916.75     1836.86     49.57 o 
   6   9   2     1295.17     1281.35     38.55 o 
   7   9   2      226.75      243.83     19.40 o 
   8   9   2      166.64      209.96     24.03 o 
   9   9   2      166.68      265.52     26.61 o 
  -7  10   2      485.41      518.94     35.14 o 
  -6  10   2      273.62      275.05     22.92 o 
  -5  10   2      469.29      478.81     23.30 o 
  -4  10   2     2090.29     2018.63     56.41 o 
  -3  10   2     1163.30     1175.98     29.63 o 
  -2  10   2      384.85      374.35     18.28 o 
  -1  10   2      769.09      708.09     31.52 o 
   0  10   2      126.77      123.91     16.39 o 
   1  10   2      680.52      645.19     23.56 o 
   2  10   2      505.38      502.26     47.63 o 
   3  10   2     1036.61     1008.17     30.75 o 
   4  10   2     2007.20     1972.13     60.14 o 
   5  10   2      508.16      563.92     31.97 o 
   6  10   2      264.24      277.11     21.18 o 
   7  10   2      302.49      301.97     23.89 o 
  -6  11   2     1712.37     1812.13     50.27 o 
  -5  11   2       49.03       60.37     20.01 o 
  -4  11   2     2402.80     2400.92     68.79 o 
  -3  11   2      618.81      604.55     23.27 o 
  -2  11   2      350.96      398.98     22.09 o 
  -1  11   2      211.21      296.64     26.19 o 
   0  11   2      510.70      480.50     22.80 o 
   1  11   2      275.40      303.80     23.73 o 
   2  11   2      366.84      370.68     24.88 o 
   3  11   2      666.10      648.16     34.50 o 
   4  11   2     2159.27     2189.67    102.21 o 
   5  11   2       47.98       31.73     19.31 o 
   6  11   2     1694.52     1716.72     80.24 o 
  -4  12   2      775.26      765.50     33.95 o 
  -3  12   2       74.17       73.67     20.54 o 
  -2  12   2     1413.57     1482.17     45.84 o 
  -1  12   2       88.31       79.55     35.01 o 
   0  12   2      127.41      105.12     33.70 o 
   1  12   2       81.21       48.76     19.76 o 
   2  12   2     1493.69     1629.40    108.52 o 
   3  12   2       51.35       87.81     22.05 o 
   4  12   2      746.13      794.50     40.28 o 
   1   0   3      974.42     1210.14     18.52 o 
   2   0   3     3890.11     4271.14     66.80 o 
   3   0   3    18850.48    19964.45    300.80 o 
   4   0   3      314.84      286.84      7.06 o 
   5   0   3     4762.99     5154.16     78.92 o 
   6   0   3     3100.87     3041.79     51.12 o 
   7   0   3     3233.75     3395.57     65.37 o 
   8   0   3      308.04      366.90     23.16 o 
   9   0   3     1275.19     1222.95    114.30 o 
  10   0   3     1992.57     1973.18     88.58 o 
  11   0   3     1250.89     1194.22     61.13 o 
  12   0   3      942.71      904.50     55.75 o 
 -12   1   3      112.72      187.04     55.07 o 
 -11   1   3      275.75      284.12     35.78 o 
 -10   1   3      345.12      351.59     55.07 o 
  -9   1   3        9.90        9.74     18.08 o 
  -8   1   3      121.75      132.36     21.90 o 
  -7   1   3     1681.03     1771.39     34.63 o 
  -6   1   3     3994.78     4053.81     66.99 o 
  -5   1   3     8369.48     8766.13    132.72 o 
  -4   1   3     6636.57     7027.10     97.87 o 
  -3   1   3    16410.10    17033.84    248.73 o 
  -2   1   3    29085.25    30757.31    506.82 o 
  -1   1   3    12952.76    13641.28    210.10 o 
   0   1   3     1981.80     2009.70     26.45 o 
   1   1   3    14050.83    14811.43    189.06 o 
   2   1   3    28219.27    29387.30    467.83 o 
   3   1   3    15982.67    16339.23    274.63 o 
   4   1   3     6769.52     7145.58    121.29 o 
   5   1   3     8691.28     9161.79    155.16 o 
   6   1   3     3498.35     3571.72     62.88 o 
   7   1   3     1360.48     1390.43     27.84 o 
   8   1   3      126.95      146.25     12.38 o 
   9   1   3       61.47       85.59     22.22 o 
  10   1   3      410.25      416.50     51.96 o 
  11   1   3      474.35      488.75     39.49 o 
  12   1   3       93.92      143.40     52.48 o 
 -12   2   3       54.33       94.56     54.03 o 
 -11   2   3     1012.46     1025.61     83.65 o 
 -10   2   3      973.61     1046.41     58.45 o 
  -9   2   3      299.53      286.41     36.03 o 
  -8   2   3     3937.44     3878.18     83.54 o 
  -7   2   3      499.89      538.66     22.20 o 
  -6   2   3      208.48      245.59      8.57 o 
  -5   2   3    17906.55    18038.83    248.57 o 
  -4   2   3     7265.65     7229.91    106.35 o 
  -3   2   3     2384.77     2598.10     39.54 o 
  -2   2   3    10717.34    11471.78    167.60 o 
  -1   2   3     5739.98     6114.55     82.40 o 
   0   2   3    29793.35    30159.08    385.97 o 
   1   2   3     6050.82     6453.77     83.47 o 
   2   2   3    10024.93    11124.44    212.64 o 
   3   2   3     2559.97     2804.97     37.06 o 
   4   2   3     6708.26     6806.03     90.58 o 
   5   2   3    16626.65    16968.04    285.38 o 
   6   2   3      209.68      225.82      9.34 o 
   7   2   3      410.64      487.26     17.35 o 
   8   2   3     3743.46     3710.95     72.74 o 
   9   2   3      403.09      445.14     26.36 o 
  10   2   3     1005.67     1090.90     74.82 o 
  11   2   3     1017.15      851.04     77.41 o 
  12   2   3       21.26       40.53     50.40 o 
 -12   3   3      215.38      161.58     56.63 o 
 -11   3   3       51.73       84.88     33.79 o 
 -10   3   3     2419.83     2417.23    117.94 o 
  -9   3   3      254.57      271.45     32.27 o 
  -8   3   3     3531.22     3523.80     87.68 o 
  -7   3   3      429.45      427.79     14.17 o 
  -6   3   3      641.82      625.83     14.83 o 
  -5   3   3     6512.19     6650.61     98.57 o 
  -4   3   3     2347.98     2370.28     36.99 o 
  -3   3   3    10027.57    10017.88    147.24 o 
  -2   3   3      434.80      398.64      8.51 o 
  -1   3   3     3931.20     3999.40     59.37 o 
   0   3   3     4398.92     4863.31     63.06 o 
   1   3   3     4315.14     4489.99     58.70 o 
   2   3   3      520.90      501.49      8.86 o 
   3   3   3    10717.54    10833.16    140.01 o 
   4   3   3     2063.62     2045.60     30.27 o 
   5   3   3     6301.65     6655.12    101.89 o 
   6   3   3      844.50      836.11     23.16 o 
   7   3   3      392.72      392.68     21.47 o 
   8   3   3     3783.38     3822.16     74.87 o 
   9   3   3      220.16      241.00     18.83 o 
  10   3   3     2737.47     2515.91    173.01 o 
  11   3   3       34.85       65.46     47.80 o 
  12   3   3      110.04       92.48     54.55 o 
 -11   4   3      459.21      489.61     45.18 o 
 -10   4   3      517.61      567.92     65.98 o 
  -9   4   3     1546.53     1634.86     48.91 o 
  -8   4   3      169.43      210.72     20.99 o 
  -7   4   3     2900.47     2836.02     53.89 o 
  -6   4   3      577.59      613.00     16.38 o 
  -5   4   3     1412.68     1451.19     25.39 o 
  -4   4   3     2714.06     2566.96     40.68 o 
  -3   4   3     2382.65     2219.28     32.37 o 
  -2   4   3     3172.53     3032.17     42.72 o 
  -1   4   3     8908.19     9050.09    132.58 o 
   0   4   3    20894.74    21214.12    270.24 o 
   1   4   3     9048.46     9235.22    119.38 o 
   2   4   3     2374.91     2258.64     33.77 o 
   3   4   3     2460.02     2290.14     31.59 o 
   4   4   3     3158.35     3023.15     40.76 o 
   5   4   3     1204.09     1276.34     28.66 o 
   6   4   3      386.79      377.32     18.04 o 
   7   4   3     2728.58     2597.71     90.96 o 
   8   4   3      170.42      189.95     15.09 o 
   9   4   3     1612.15     1721.50     49.79 o 
  10   4   3      498.89      469.35     44.16 o 
  11   4   3      624.05      635.67     86.25 o 
 -11   5   3       54.36       69.42     62.09 o 
 -10   5   3     1034.91     1112.77    107.03 o 
  -9   5   3     3651.87     3543.11     91.71 o 
  -8   5   3     2613.78     2411.46     65.64 o 
  -7   5   3      290.34      305.97     14.34 o 
  -6   5   3     4288.79     4250.14     72.86 o 
  -5   5   3      327.63      325.53     12.68 o 
  -4   5   3      970.23     1038.87     20.37 o 
  -3   5   3     3488.27     3385.86     48.47 o 
  -2   5   3      589.54      647.66     16.26 o 
  -1   5   3     3806.04     3947.73     59.99 o 
   0   5   3     6269.88     6707.89     87.25 o 
   1   5   3     4445.75     4650.93     64.85 o 
   2   5   3      661.03      724.89     13.01 o 
   3   5   3     3701.72     3569.98     50.74 o 
   4   5   3      718.72      781.05     17.81 o 
   5   5   3      210.76      234.92     11.85 o 
   6   5   3     4355.55     4380.48     93.93 o 
   7   5   3      265.57      292.91     19.01 o 
   8   5   3     2838.52     2637.48     69.23 o 
   9   5   3     3452.24     3283.85     84.44 o 
  10   5   3     1081.71     1030.37     68.68 o 
  11   5   3       12.99       75.75     35.91 o 
 -11   6   3      434.05      458.59     49.39 o 
 -10   6   3      134.34      184.53     24.16 o 
  -9   6   3       43.04      103.54     21.36 o 
  -8   6   3     1480.92     1501.79     47.69 o 
  -7   6   3     2381.24     2342.23     47.46 o 
  -6   6   3     2790.45     2784.59     63.16 o 
  -5   6   3     1749.57     1676.73     30.25 o 
  -4   6   3      516.69      486.91     14.40 o 
  -3   6   3     2172.64     2196.64     36.85 o 
  -2   6   3     5836.68     5826.65     87.87 o 
  -1   6   3     9620.60     9675.66    131.61 o 
   0   6   3      657.00      652.13     13.55 o 
   1   6   3     8960.50     9036.83    117.68 o 
   2   6   3     5997.94     5858.79     89.18 o 
   3   6   3     2294.94     2266.37     38.09 o 
   4   6   3      531.77      511.61     22.00 o 
   5   6   3     1365.21     1316.83     30.37 o 
   6   6   3     3033.68     2840.31     84.14 o 
   7   6   3     2324.24     2395.23     48.53 o 
   8   6   3     1230.21     1236.65     41.68 o 
   9   6   3       59.27       69.45     19.83 o 
  10   6   3      122.88      135.22     23.87 o 
  11   6   3      408.70      386.70     45.52 o 
 -10   7   3     1106.16     1218.36     46.76 o 
  -9   7   3      656.88      650.64     34.35 o 
  -8   7   3     2326.34     2187.80     63.36 o 
  -7   7   3     3440.15     3325.78     64.84 o 
  -6   7   3      546.72      593.92     21.69 o 
  -5   7   3     1412.76     1408.35     30.45 o 
  -4   7   3      228.38      226.61     12.12 o 
  -3   7   3      489.44      485.57     15.65 o 
  -2   7   3     6116.73     6266.52    100.94 o 
  -1   7   3      776.44      710.36     21.70 o 
   0   7   3       50.06       46.76      7.76 o 
   1   7   3      588.27      525.65     13.01 o 
   2   7   3     5499.89     5568.35     82.56 o 
   3   7   3      405.25      404.72     17.00 o 
   4   7   3       88.18       86.38     10.98 o 
   5   7   3     1575.01     1510.77     34.07 o 
   6   7   3      397.88      454.45     22.31 o 
   7   7   3     3278.66     3117.77     62.51 o 
   8   7   3     2405.82     2204.88     62.81 o 
   9   7   3      704.84      681.84     30.74 o 
  10   7   3      965.28      989.13     42.42 o 
  -9   8   3       96.10      137.30     25.79 o 
  -8   8   3     1233.88     1232.72     66.91 o 
  -7   8   3      374.15      376.26     19.80 o 
  -6   8   3     1202.34     1150.36     30.67 o 
  -5   8   3      508.98      546.91     19.80 o 
  -4   8   3      849.54      815.94     21.68 o 
  -3   8   3     3870.44     3745.55     60.25 o 
  -2   8   3      185.39      175.95     14.35 o 
  -1   8   3     6371.05     6215.68    100.55 o 
   0   8   3     3594.38     3619.69     53.26 o 
   1   8   3     6214.99     6022.23     89.32 o 
   2   8   3      120.80      112.14     10.55 o 
   3   8   3     3505.73     3289.84     63.63 o 
   4   8   3     1009.57      962.94     27.48 o 
   5   8   3      783.79      807.54     49.42 o 
   6   8   3     1351.89     1322.77     39.40 o 
   7   8   3      479.99      474.86     21.05 o 
   8   8   3     1465.04     1458.20     45.00 o 
   9   8   3       74.69      141.19     23.20 o 
  -8   9   3      529.19      549.01     33.22 o 
  -7   9   3      326.42      309.44     21.33 o 
  -6   9   3      588.50      593.10     26.99 o 
  -5   9   3      743.39      769.01     28.89 o 
  -4   9   3     1743.19     1733.74     36.26 o 
  -3   9   3      904.46      878.77     24.64 o 
  -2   9   3     1525.53     1491.95     31.72 o 
  -1   9   3     1275.47     1296.91     29.01 o 
   0   9   3     1639.64     1553.51     32.45 o 
   1   9   3     1232.06     1190.26     45.46 o 
   2   9   3     1291.37     1179.89     41.72 o 
   3   9   3     1023.89      907.67     27.03 o 
   4   9   3     1876.06     1851.79     42.36 o 
   5   9   3      893.77      892.97     35.06 o 
   6   9   3      585.39      561.15     27.23 o 
   7   9   3      164.04      135.71     17.29 o 
   8   9   3      478.40      468.48     28.25 o 
  -7  10   3      172.09      193.86     22.71 o 
  -6  10   3     1656.65     1704.03     46.08 o 
  -5  10   3      697.70      672.38     26.89 o 
  -4  10   3     1939.29     1966.21     40.68 o 
  -3  10   3     1166.08     1297.63     39.96 o 
  -2  10   3       98.00       97.17     17.04 o 
  -1  10   3     1407.46     1389.72     31.61 o 
   0  10   3      281.45      285.76     18.47 o 
   1  10   3     1122.70     1068.23     34.83 o 
   2  10   3      103.66       76.77     18.98 o 
   3  10   3     1345.76     1341.24     35.23 o 
   4  10   3     1993.55     1948.47     49.65 o 
   5  10   3      643.42      609.99     43.96 o 
   6  10   3     1959.34     1921.30     81.57 o 
   7  10   3      156.46      199.70     22.24 o 
  -6  11   3      225.94      233.06     24.56 o 
  -5  11   3      451.04      483.25     26.97 o 
  -4  11   3     1514.30     1515.06     55.54 o 
  -3  11   3      619.14      615.08     23.52 o 
  -2  11   3     1857.67     1896.16     43.86 o 
  -1  11   3     1453.26     1448.63     37.19 o 
   0  11   3      471.23      494.94     23.78 o 
   1  11   3     1596.10     1679.68     40.00 o 
   2  11   3     2015.21     2021.56     45.23 o 
   3  11   3      412.12      359.53     28.54 o 
   4  11   3     1627.79     1594.57     47.91 o 
   5  11   3      376.58      382.22     26.60 o 
   6  11   3      223.71      269.39     30.16 o 
  -4  12   3     1036.34     1090.82     38.76 o 
  -3  12   3        9.88       31.67     25.77 o 
  -2  12   3      641.57      666.87     28.15 o 
  -1  12   3      423.20      467.74     25.11 o 
   0  12   3        6.85      -12.41     33.24 o 
   1  12   3      479.59      581.85     26.57 o 
   2  12   3      542.10      597.24     26.41 o 
   3  12   3        8.90       26.96     22.31 o 
   4  12   3      948.98     1011.01     37.81 o 
   0   0   4    51535.75    49736.91   1491.06 o 
   1   0   4     3174.67     3339.85     53.13 o 
   2   0   4    36127.43    37972.04    626.88 o 
   3   0   4     2921.72     2704.87     40.38 o 
   4   0   4      134.11      129.66      5.08 o 
   5   0   4      486.64      567.38     11.66 o 
   6   0   4        9.19       35.29      5.99 o 
   7   0   4     1820.13     1902.11     39.55 o 
   8   0   4     1733.83     1705.36     37.06 o 
   9   0   4      637.35      715.43     62.87 o 
  10   0   4        1.95       49.53     28.09 o 
  11   0   4      105.79      101.33     31.17 o 
  12   0   4      161.24      130.53     35.26 o 
 -12   1   4      922.12      812.07     75.86 o 
 -11   1   4      648.68      690.90     57.67 o 
 -10   1   4     4795.51     4584.99    155.20 o 
  -9   1   4      166.55      153.92     20.86 o 
  -8   1   4     9950.19    10052.92    233.03 o 
  -7   1   4     7425.17     7343.44    128.85 o 
  -6   1   4     4763.08     4764.56     78.43 o 
  -5   1   4     8729.97     9092.24    126.47 o 
  -4   1   4      137.29      186.58      5.75 o 
  -3   1   4     3080.76     3428.54     51.05 o 
  -2   1   4     3579.78     3621.55     56.59 o 
  -1   1   4    10639.93    10473.71    152.37 o 
   0   1   4     6079.77     6704.57     82.80 o 
   1   1   4    11160.38    11073.08    141.91 o 
   2   1   4     3646.07     3779.57     52.99 o 
   3   1   4     3203.53     3582.48     48.10 o 
   4   1   4      103.13      142.78      6.11 o 
   5   1   4     8538.15     8903.89    150.55 o 
   6   1   4     5501.64     5634.96     90.07 o 
   7   1   4     7353.64     7563.58    129.57 o 
   8   1   4     9728.05     9869.53    202.63 o 
   9   1   4      273.46      353.04     51.96 o 
  10   1   4     5242.56     4656.65    156.30 o 
  11   1   4      568.76      610.60     45.37 o 
  12   1   4      880.70      911.82     82.09 o 
 -12   2   4      174.42      218.21     57.15 o 
 -11   2   4      802.71      805.83     76.89 o 
 -10   2   4     1229.86     1214.82     69.62 o 
  -9   2   4     1746.94     1795.50     58.25 o 
  -8   2   4     1405.23     1505.41     62.08 o 
  -7   2   4      369.85      356.80     14.09 o 
  -6   2   4      163.48      168.11      7.63 o 
  -5   2   4     2054.08     1942.32     30.68 o 
  -4   2   4      225.92      225.86      7.02 o 
  -3   2   4     5727.52     5875.80     86.58 o 
  -2   2   4     8838.21     8979.46    138.95 o 
  -1   2   4     7779.65     7917.03    106.33 o 
   0   2   4    28501.86    29598.72    378.55 o 
   1   2   4     9035.94     9304.18    114.55 o 
   2   2   4     7576.06     7667.55     98.83 o 
   3   2   4     5626.45     5752.63     74.84 o 
   4   2   4      155.39      160.57      4.38 o 
   5   2   4     2161.99     2143.29     29.95 o 
   6   2   4      189.61      191.19      9.45 o 
   7   2   4      321.57      323.72     13.50 o 
   8   2   4     1224.34     1273.79     39.68 o 
   9   2   4     1653.45     1750.68     43.30 o 
  10   2   4     1260.13     1312.77    111.96 o 
  11   2   4      732.32      649.45     67.02 o 
  12   2   4      152.45      106.51     51.96 o 
 -12   3   4      118.22      137.16     57.67 o 
 -11   3   4     1347.48     1411.80     74.30 o 
 -10   3   4     1270.67     1401.58    114.04 o 
  -9   3   4     2456.75     2445.11     92.02 o 
  -8   3   4     1654.90     1694.07     47.90 o 
  -7   3   4     4108.13     4180.40     76.41 o 
  -6   3   4      566.04      610.36     15.64 o 
  -5   3   4     3799.65     3950.10     59.82 o 
  -4   3   4      661.42      660.79     15.21 o 
  -3   3   4     5581.41     5222.33     77.80 o 
  -2   3   4     4033.92     3827.34     52.64 o 
  -1   3   4       92.63      117.78      6.63 o 
   0   3   4       34.20       55.60      3.68 o 
   1   3   4       59.16       55.44      3.34 o 
   2   3   4     4347.47     4188.62     55.02 o 
   3   3   4     5336.71     5039.10     66.17 o 
   4   3   4      589.57      602.71     13.51 o 
   5   3   4     3538.39     3770.43     59.15 o 
   6   3   4      431.55      460.78     13.19 o 
   7   3   4     3488.86     3440.38     97.97 o 
   8   3   4     1694.28     1772.54     39.50 o 
   9   3   4     2311.40     2330.06     61.96 o 
  10   3   4     1210.90     1216.80     82.09 o 
  11   3   4     1804.11     1608.03    106.51 o 
  12   3   4      165.94       99.76     54.03 o 
 -11   4   4      375.40      440.69     78.71 o 
 -10   4   4      145.54      166.68     78.19 o 
  -9   4   4       14.65        6.33     16.28 o 
  -8   4   4      227.45      244.15     19.19 o 
  -7   4   4     1933.92     1882.56     38.22 o 
  -6   4   4     2528.77     2517.80     44.73 o 
  -5   4   4     8773.91     8643.04    128.10 o 
  -4   4   4     3076.15     3039.12     47.30 o 
  -3   4   4     9229.47     9083.04    123.67 o 
  -2   4   4      990.76      987.19     16.33 o 
  -1   4   4     7480.88     7455.15    101.31 o 
   0   4   4      680.13      676.42     16.74 o 
   1   4   4     7377.85     7377.47    103.55 o 
   2   4   4     1120.63     1158.92     23.30 o 
   3   4   4    10948.70    10865.85    151.68 o 
   4   4   4     2776.52     2661.77     40.17 o 
   5   4   4     9359.56     9387.19    152.94 o 
   6   4   4     2595.54     2599.09     58.52 o 
   7   4   4     1651.48     1599.62     40.44 o 
   8   4   4      261.41      263.55     16.44 o 
   9   4   4       18.16       29.03     16.60 o 
  10   4   4      178.29      170.27     23.84 o 
  11   4   4      447.89      450.99     41.80 o 
 -11   5   4     1831.34     1874.81     84.68 o 
 -10   5   4      286.83      353.68     60.79 o 
  -9   5   4      462.76      485.32     28.07 o 
  -8   5   4      302.92      316.47     22.24 o 
  -7   5   4      539.13      531.76     19.07 o 
  -6   5   4      229.95      233.32     12.52 o 
  -5   5   4     4597.05     4433.24     70.37 o 
  -4   5   4     4576.41     4556.93     69.78 o 
  -3   5   4     4418.37     4204.75     58.92 o 
  -2   5   4      352.65      332.21     11.10 o 
  -1   5   4     1425.96     1352.20     23.45 o 
   0   5   4     9826.82     9903.75    145.86 o 
   1   5   4     1196.62     1117.73     17.78 o 
   2   5   4      530.75      501.36     10.64 o 
   3   5   4     4524.95     4298.51     65.46 o 
   4   5   4     4294.57     4141.46     99.18 o 
   5   5   4     3727.09     3650.79     67.73 o 
   6   5   4      377.82      373.83     18.22 o 
   7   5   4      863.55      886.02     28.78 o 
   8   5   4      363.60      403.09     20.76 o 
   9   5   4      611.11      635.60     35.59 o 
  10   5   4      176.24      224.73     26.51 o 
  11   5   4     1854.45     1527.76    134.05 o 
 -11   6   4      578.82      643.70     59.49 o 
 -10   6   4      381.46      380.14     43.35 o 
  -9   6   4     1128.70     1055.28     40.51 o 
  -8   6   4      912.57      876.54     35.48 o 
  -7   6   4     1014.19      951.70     26.27 o 
  -6   6   4     1862.40     1794.76     38.36 o 
  -5   6   4      930.37      939.58     23.86 o 
  -4   6   4     4064.97     4002.35     62.63 o 
  -3   6   4     3654.07     3696.27     57.92 o 
  -2   6   4     5944.53     5741.29     79.62 o 
  -1   6   4     1673.17     1737.07     29.54 o 
   0   6   4       88.26      104.12      6.86 o 
   1   6   4     2412.30     2475.99     35.05 o 
   2   6   4     5070.09     4806.02     67.66 o 
   3   6   4     3780.48     3663.70     60.78 o 
   4   6   4     4075.85     4050.55     75.13 o 
   5   6   4     1122.54     1105.96     26.76 o 
   6   6   4     1789.94     1758.49     44.87 o 
   7   6   4     1079.90     1044.18     40.75 o 
   8   6   4      852.97      811.76     29.73 o 
   9   6   4     1087.94     1107.31     40.88 o 
  10   6   4      365.62      398.79     28.66 o 
  11   6   4      538.81      504.44     47.82 o 
 -10   7   4      444.87      462.82     31.46 o 
  -9   7   4      278.50      264.99     25.95 o 
  -8   7   4      451.72      473.55     22.12 o 
  -7   7   4      629.78      610.19     28.86 o 
  -6   7   4     3616.17     3515.29     67.74 o 
  -5   7   4      817.24      773.14     21.94 o 
  -4   7   4     2629.17     2587.73     43.44 o 
  -3   7   4     1866.03     1790.44     32.20 o 
  -2   7   4     1836.64     1786.46     28.91 o 
  -1   7   4      991.79      916.57     21.16 o 
   0   7   4      679.46      673.40     16.58 o 
   1   7   4      967.73      903.16     19.61 o 
   2   7   4     1897.45     1801.49     33.43 o 
   3   7   4     1710.70     1618.00     35.73 o 
   4   7   4     2736.86     2656.81     52.95 o 
   5   7   4      784.63      730.03     23.52 o 
   6   7   4     4035.71     3877.51    148.93 o 
   7   7   4      502.44      506.21     22.36 o 
   8   7   4      478.32      449.47     26.76 o 
   9   7   4      344.81      374.42     27.03 o 
  10   7   4      458.53      495.84     39.75 o 
  -9   8   4      387.50      409.93     30.62 o 
  -8   8   4       12.69       35.00     17.47 o 
  -7   8   4      100.02       65.99     15.72 o 
  -6   8   4     1487.79     1498.92     36.41 o 
  -5   8   4      872.67      884.66     24.79 o 
  -4   8   4     5268.22     5204.80     81.43 o 
  -3   8   4      254.89      272.34     13.39 o 
  -2   8   4     5417.47     5334.31     93.77 o 
  -1   8   4      497.94      466.17     15.11 o 
   0   8   4     1748.20     1794.35     32.61 o 
   1   8   4      485.89      442.33     14.55 o 
   2   8   4     5725.10     5541.58     91.14 o 
   3   8   4      195.89      180.29     15.33 o 
   4   8   4     4992.58     4787.58    111.20 o 
   5   8   4      939.35      916.31     26.92 o 
   6   8   4     1716.53     1675.09     45.81 o 
   7   8   4      143.14      129.72     23.93 o 
   8   8   4       13.43       56.32     27.11 o 
   9   8   4      357.42      405.66     27.16 o 
  -8   9   4     1202.35     1259.78     42.49 o 
  -7   9   4      459.01      489.47     23.04 o 
  -6   9   4      981.12      964.54     30.22 o 
  -5   9   4      757.98      755.02     34.15 o 
  -4   9   4     2896.66     2786.70     51.40 o 
  -3   9   4     2509.55     2514.13     46.92 o 
  -2   9   4      258.03      254.96     19.13 o 
  -1   9   4       70.02       54.98     11.41 o 
   0   9   4      274.10      259.13     13.28 o 
   1   9   4       92.11       54.85     13.63 o 
   2   9   4      217.00      232.72     16.56 o 
   3   9   4     2225.66     2084.72     49.80 o 
   4   9   4     3305.43     3172.29     64.23 o 
   5   9   4      969.29      853.87     58.47 o 
   6   9   4     1157.42     1070.91     41.11 o 
   7   9   4      377.61      412.84     30.41 o 
   8   9   4     1247.62     1366.86     48.48 o 
  -7  10   4       40.41       59.26     20.70 o 
  -6  10   4      626.77      610.28     28.13 o 
  -5  10   4      485.25      512.88     26.29 o 
  -4  10   4      580.42      567.21     21.35 o 
  -3  10   4      786.91      791.89     24.96 o 
  -2  10   4     2235.69     2245.11     47.17 o 
  -1  10   4     4158.42     4273.09     73.93 o 
   0  10   4     1094.49     1079.99     28.76 o 
   1  10   4     4311.85     4318.61     71.94 o 
   2  10   4     1860.98     1837.38     38.12 o 
   3  10   4      704.95      733.80     31.33 o 
   4  10   4      692.14      663.99     25.95 o 
   5  10   4      540.65      553.59     48.07 o 
   6  10   4      549.23      560.65     34.39 o 
   7  10   4       71.91      114.78     39.60 o 
  -6  11   4      359.29      357.12     25.83 o 
  -5  11   4     1085.23     1091.55     36.80 o 
  -4  11   4      346.12      378.70     21.12 o 
  -3  11   4      246.82      267.50     20.90 o 
  -2  11   4       64.14       86.76     16.45 o 
  -1  11   4       69.33       94.79     19.88 o 
   0  11   4      735.85      691.07     26.58 o 
   1  11   4       62.70       95.12     17.90 o 
   2  11   4       66.81      100.66     18.28 o 
   3  11   4      294.35      286.06     19.64 o 
   4  11   4      399.27      406.52     33.23 o 
   5  11   4     1070.31      938.01     86.47 o 
   6  11   4      375.84      368.63     28.86 o 
  -4  12   4      874.29      973.13     39.54 o 
  -3  12   4      753.88      783.94     29.93 o 
  -2  12   4      361.37      409.98     24.43 o 
  -1  12   4     2109.96     2251.75     59.20 o 
   0  12   4      227.17      235.52     26.43 o 
   1  12   4     1951.69     1966.24     45.90 o 
   2  12   4      371.70      403.49     23.28 o 
   3  12   4      997.94      968.07     42.88 o 
   4  12   4      898.60      903.81     43.84 o 
   1   0   5       55.28       83.21      4.48 o 
   2   0   5     4261.40     4229.29     62.70 o 
   3   0   5      265.53      349.35      7.35 o 
   4   0   5      353.42      298.49      6.80 o 
   5   0   5       69.40      128.80      9.26 o 
   6   0   5      310.71      365.86     15.85 o 
   7   0   5     1334.75     1349.45     30.06 o 
   8   0   5    10355.36    10951.27    238.12 o 
   9   0   5      239.68      259.79     26.18 o 
  10   0   5     3848.27     3647.29    180.81 o 
  11   0   5       11.85       20.25     29.07 o 
  12   0   5      138.04      190.56     37.64 o 
 -12   1   5      106.00      112.74     49.88 o 
 -11   1   5      265.85      300.82     54.03 o 
 -10   1   5     1168.27     1140.15     82.61 o 
  -9   1   5      803.37      789.08     44.44 o 
  -8   1   5     1102.43     1126.25     33.79 o 
  -7   1   5     3724.50     3670.33     66.72 o 
  -6   1   5     1203.68     1172.86     33.31 o 
  -5   1   5     8360.64     8525.25    124.78 o 
  -4   1   5      197.23      213.26      6.36 o 
  -3   1   5     1631.30     1721.15     28.19 o 
  -2   1   5     4459.14     4479.71     69.90 o 
  -1   1   5    13452.27    14107.53    189.85 o 
   0   1   5    44957.05    44106.50   1497.50 o 
   1   1   5    15236.06    15901.67    203.96 o 
   2   1   5     4659.07     4684.28     57.93 o 
   3   1   5     1383.74     1461.92     21.51 o 
   4   1   5      445.23      453.82      8.25 o 
   5   1   5     9052.05     9297.81    157.47 o 
   6   1   5     1349.23     1368.90     27.43 o 
   7   1   5     3434.76     3483.37     62.44 o 
   8   1   5     1134.13     1196.46     28.91 o 
   9   1   5      765.30      679.54     31.08 o 
  10   1   5     1002.83     1042.75     74.30 o 
  11   1   5      247.08      218.04     33.95 o 
  12   1   5       65.40       78.45     50.40 o 
 -12   2   5     1007.02      839.61     75.34 o 
 -11   2   5      225.61      262.38     54.55 o 
 -10   2   5     2024.44     2026.39     81.71 o 
  -9   2   5     1129.06     1050.85     41.65 o 
  -8   2   5     3025.29     2960.58     85.63 o 
  -7   2   5      326.21      364.81     14.56 o 
  -6   2   5     9555.91     9559.35    166.71 o 
  -5   2   5     1213.34     1110.69     19.98 o 
  -4   2   5     7558.90     7595.34    111.76 o 
  -3   2   5     4407.28     4347.98     64.69 o 
  -2   2   5     2541.05     2509.01     47.46 o 
  -1   2   5     3059.28     3130.49     41.01 o 
   0   2   5    20097.01    21460.39    273.90 o 
   1   2   5     3538.49     3632.75     45.49 o 
   2   2   5     2634.59     2554.92     32.53 o 
   3   2   5     4290.45     4303.55     54.00 o 
   4   2   5     6565.19     6666.96     82.91 o 
   5   2   5      936.73      868.49     15.27 o 
   6   2   5     9194.55     9364.62    159.11 o 
   7   2   5      415.23      456.21     20.77 o 
   8   2   5     3155.32     3190.82     63.62 o 
   9   2   5      934.04      956.42     27.14 o 
  10   2   5     1996.21     2206.96    211.20 o 
  11   2   5      180.96      161.06     48.84 o 
  12   2   5     1141.17     1110.29     91.96 o 
 -12   3   5      778.49      809.99     81.05 o 
 -11   3   5     1215.43     1218.73     64.84 o 
 -10   3   5      453.46      476.48     72.22 o 
  -9   3   5      602.08      613.73     55.59 o 
  -8   3   5     1047.98     1053.35     27.83 o 
  -7   3   5     2503.41     2426.85     91.19 o 
  -6   3   5     2818.72     2895.19     53.72 o 
  -5   3   5     1453.10     1479.09     24.84 o 
  -4   3   5     1579.69     1480.78     40.30 o 
  -3   3   5    18874.88    18710.18    273.57 o 
  -2   3   5     7703.74     7712.02    103.77 o 
  -1   3   5     3258.74     3422.54     47.15 o 
   0   3   5     5064.95     5296.95     68.94 o 
   1   3   5     3661.39     3934.52     53.90 o 
   2   3   5     7434.23     7382.25     93.36 o 
   3   3   5    19458.38    19113.03    245.76 o 
   4   3   5     2068.60     1967.67     27.21 o 
   5   3   5     1560.23     1641.78     28.18 o 
   6   3   5     3074.34     3093.70     60.90 o 
   7   3   5     3094.55     2976.42     91.14 o 
   8   3   5     1250.45     1276.69     31.72 o 
   9   3   5      565.02      593.23     27.79 o 
  10   3   5      408.06      359.53     45.72 o 
  11   3   5     1226.76     1151.86     88.32 o 
  12   3   5      765.25      652.04     74.30 o 
 -11   4   5     2301.47     2209.09     92.75 o 
 -10   4   5      267.55      278.65     57.41 o 
  -9   4   5      238.86      246.58     44.16 o 
  -8   4   5     1526.72     1482.15     35.64 o 
  -7   4   5     2963.02     2795.91     58.47 o 
  -6   4   5     2390.17     2377.28     45.69 o 
  -5   4   5     4084.98     4102.58     72.17 o 
  -4   4   5     2270.11     2122.92     34.46 o 
  -3   4   5     3192.00     2977.40     42.34 o 
  -2   4   5     5489.77     5212.77     71.49 o 
  -1   4   5     6487.29     6576.46     89.36 o 
   0   4   5      530.66      464.10     10.08 o 
   1   4   5     6474.07     6601.11     82.27 o 
   2   4   5     5194.72     4903.76     64.55 o 
   3   4   5     3470.90     3191.48     42.95 o 
   4   4   5     2224.99     2059.85     28.92 o 
   5   4   5     3798.30     3876.71     65.53 o 
   6   4   5     2706.11     2728.30     51.95 o 
   7   4   5     2716.99     2583.12     58.66 o 
   8   4   5     1697.18     1651.71     53.98 o 
   9   4   5      128.05      141.67     19.21 o 
  10   4   5      208.69      220.43     24.60 o 
  11   4   5     2022.86     1905.47     83.02 o 
 -11   5   5      445.14      443.63     47.89 o 
 -10   5   5     2641.75     2712.09    147.03 o 
  -9   5   5      362.98      348.89     24.01 o 
  -8   5   5     1219.20     1193.99     32.31 o 
  -7   5   5      482.84      470.70     17.84 o 
  -6   5   5     1896.67     1866.30     38.63 o 
  -5   5   5     6126.06     6068.76     91.99 o 
  -4   5   5     2228.99     2194.40     36.23 o 
  -3   5   5     1491.26     1524.77     24.23 o 
  -2   5   5     3595.29     3409.01     54.18 o 
  -1   5   5     1268.14     1251.19     20.37 o 
   0   5   5     7579.84     7598.24     99.22 o 
   1   5   5     1544.12     1506.69     21.13 o 
   2   5   5     3330.78     3098.00     71.92 o 
   3   5   5     1516.72     1500.98     22.43 o 
   4   5   5     2361.59     2279.16     39.50 o 
   5   5   5     5303.16     5191.34     94.20 o 
   6   5   5     1829.12     1854.59     38.18 o 
   7   5   5      431.64      450.38     27.67 o 
   8   5   5     1705.00     1696.89     44.57 o 
   9   5   5      390.63      388.32     24.88 o 
  10   5   5     2391.31     2294.89    133.79 o 
  11   5   5      395.73      411.72     93.78 o 
 -10   6   5      297.67      242.11     40.39 o 
  -9   6   5     1293.15     1239.05     44.05 o 
  -8   6   5      645.63      626.12     24.52 o 
  -7   6   5     1122.60     1053.92     27.59 o 
  -6   6   5     1139.73     1088.02     27.15 o 
  -5   6   5     2306.88     2159.98     36.77 o 
  -4   6   5     6220.10     6035.54     91.77 o 
  -3   6   5     8482.71     8575.08    128.05 o 
  -2   6   5     1070.90     1143.30     23.71 o 
  -1   6   5      383.97      375.87     10.83 o 
   0   6   5      754.65      761.50     14.46 o 
   1   6   5      224.98      227.76     11.60 o 
   2   6   5     1086.51     1095.21     21.18 o 
   3   6   5     8691.72     8438.03    121.76 o 
   4   6   5     6148.67     5780.22     99.79 o 
   5   6   5     2384.31     2216.78     44.80 o 
   6   6   5     1265.24     1208.79     29.36 o 
   7   6   5      944.29      909.97     30.90 o 
   8   6   5      743.95      754.34     29.32 o 
   9   6   5     1297.62     1302.51     55.10 o 
  10   6   5      297.51      303.83     30.08 o 
 -10   7   5      156.09      167.69     25.86 o 
  -9   7   5      486.92      473.42     30.22 o 
  -8   7   5      180.33      181.49     18.10 o 
  -7   7   5     1417.39     1381.42     34.04 o 
  -6   7   5     3682.59     3595.69     69.09 o 
  -5   7   5     1128.83     1111.88     24.02 o 
  -4   7   5     3900.65     3902.82     62.03 o 
  -3   7   5     1719.88     1647.86     30.33 o 
  -2   7   5      542.02      514.92     16.58 o 
  -1   7   5      631.03      626.01     16.03 o 
   0   7   5     2466.17     2419.46     37.17 o 
   1   7   5      729.19      738.16     17.46 o 
   2   7   5      592.84      602.99     23.23 o 
   3   7   5     1658.25     1501.28     29.77 o 
   4   7   5     3835.76     3719.21     63.18 o 
   5   7   5      838.47      830.59     24.30 o 
   6   7   5     3742.11     3642.69     79.85 o 
   7   7   5     1119.59     1068.74     28.78 o 
   8   7   5      146.90      136.66     19.98 o 
   9   7   5      470.68      444.11     62.48 o 
  10   7   5      177.93      188.70     26.92 o 
  -9   8   5     1852.76     1856.49     59.28 o 
  -8   8   5      745.68      707.95     28.84 o 
  -7   8   5      139.60      143.30     18.80 o 
  -6   8   5     1319.35     1240.72     32.44 o 
  -5   8   5      594.56      581.83     20.91 o 
  -4   8   5     1939.97     1994.65     36.46 o 
  -3   8   5     1800.18     1761.09     34.71 o 
  -2   8   5      343.37      345.28     14.91 o 
  -1   8   5     2285.91     2254.24     35.79 o 
   0   8   5     1021.52      996.63     20.64 o 
   1   8   5     2339.69     2323.46     38.74 o 
   2   8   5      359.25      362.26     14.49 o 
   3   8   5     2066.22     1949.31     39.97 o 
   4   8   5     1629.81     1655.68     33.51 o 
   5   8   5      513.56      431.69     18.95 o 
   6   8   5     1527.41     1429.36     35.04 o 
   7   8   5      108.35      118.63     15.94 o 
   8   8   5      666.80      628.99     45.72 o 
   9   8   5     1828.37     1814.82     67.49 o 
  -8   9   5      830.51      787.01     31.63 o 
  -7   9   5      540.18      567.12     33.23 o 
  -6   9   5       86.20       72.99     16.89 o 
  -5   9   5     1139.13     1091.91     31.03 o 
  -4   9   5      886.57      856.70     24.72 o 
  -3   9   5      350.26      409.60     17.75 o 
  -2   9   5     2330.60     2411.53     44.97 o 
  -1   9   5     2811.54     2985.57     85.39 o 
   0   9   5      145.02      131.79     11.84 o 
   1   9   5     3096.99     3130.29     55.80 o 
   2   9   5     2212.68     2183.03     54.12 o 
   3   9   5      214.91      241.26     15.44 o 
   4   9   5      705.10      691.01     26.18 o 
   5   9   5     1040.20      975.72     29.33 o 
   6   9   5       31.41       12.01     18.78 o 
   7   9   5      455.65      488.48     48.87 o 
   8   9   5      717.85      660.39     35.22 o 
  -7  10   5     2625.28     2668.84     63.49 o 
  -6  10   5      264.62      291.29     23.88 o 
  -5  10   5       11.12        3.53     19.05 o 
  -4  10   5      227.76      206.52     17.19 o 
  -3  10   5      679.22      652.43     23.04 o 
  -2  10   5      796.14      819.12     22.84 o 
  -1  10   5      728.15      792.35     24.77 o 
   0  10   5      990.27      999.12     25.88 o 
   1  10   5      659.31      719.46     24.05 o 
   2  10   5      849.96      855.19     47.33 o 
   3  10   5      898.31      877.34     27.48 o 
   4  10   5      214.32      203.10     19.44 o 
   5  10   5       46.04        8.80     17.01 o 
   6  10   5      411.19      371.96     32.85 o 
   7  10   5     2605.62     2542.79    169.33 o 
  -6  11   5      485.67      469.17     27.54 o 
  -5  11   5       42.22       79.56     21.78 o 
  -4  11   5      421.67      427.52     21.78 o 
  -3  11   5      949.88      958.71     28.33 o 
  -2  11   5        1.16       21.44     16.54 o 
  -1  11   5     2355.02     2446.97     52.11 o 
   0  11   5     1396.72     1458.14     43.42 o 
   1  11   5     2434.68     2497.68     52.65 o 
   2  11   5        5.86       -5.24     17.54 o 
   3  11   5      787.25      731.31     31.14 o 
   4  11   5      375.83      378.15     26.70 o 
   5  11   5       30.88       24.67     21.01 o 
   6  11   5      417.61      396.20     31.25 o 
  -4  12   5      121.77      193.16     23.60 o 
  -3  12   5      105.25       84.88     21.07 o 
  -2  12   5      509.02      505.34     26.11 o 
  -1  12   5      233.22      296.68     24.22 o 
   0  12   5      703.02      778.75     34.46 o 
   1  12   5      184.43      217.39     21.89 o 
   2  12   5      542.27      532.49     25.92 o 
   3  12   5       76.71       44.89     24.91 o 
   4  12   5      178.29      228.14     30.75 o 
   0   0   6    21538.27    22486.71    391.44 o 
   1   0   6     3309.63     3627.42     49.55 o 
   2   0   6     6331.21     6853.33    101.45 o 
   3   0   6     7788.67     7827.30    115.29 o 
   4   0   6        1.08       19.71      3.14 o 
   5   0   6     9000.07     9101.54    126.04 o 
   6   0   6     6563.94     7045.66    115.50 o 
   7   0   6       50.15       89.12      9.24 o 
   8   0   6      218.88      298.11     13.50 o 
   9   0   6     3960.86     4055.39    133.09 o 
  10   0   6      639.89      699.32     63.91 o 
  11   0   6       25.05        8.07     29.21 o 
  12   0   6      155.98      119.06     36.19 o 
 -12   1   6      489.11      505.01     65.46 o 
 -11   1   6      563.44      583.98     60.79 o 
 -10   1   6     1366.84     1382.02     91.96 o 
  -9   1   6       49.31       59.58     18.34 o 
  -8   1   6     3294.82     3287.02     81.73 o 
  -7   1   6     1038.45     1085.39     25.70 o 
  -6   1   6     2486.11     2533.64     51.37 o 
  -5   1   6     4060.05     3981.38    101.07 o 
  -4   1   6     1521.92     1388.28     23.71 o 
  -3   1   6     7849.40     8061.09    134.10 o 
  -2   1   6      787.87      935.11     15.24 o 
  -1   1   6     5129.49     5299.92     72.04 o 
   0   1   6    15413.14    16203.22    223.61 o 
   1   1   6     6319.66     6611.59     85.22 o 
   2   1   6      986.23     1153.85     15.97 o 
   3   1   6     7622.73     7591.72    164.44 o 
   4   1   6     1552.41     1486.31     21.45 o 
   5   1   6     4369.57     4649.39     70.19 o 
   6   1   6     2394.11     2413.46     53.04 o 
   7   1   6     1097.27     1135.76     24.75 o 
   8   1   6     3416.61     3343.84     66.08 o 
   9   1   6       58.85       76.34     12.88 o 
  10   1   6     1188.64     1217.32     81.05 o 
  11   1   6      572.92      623.44     45.73 o 
  12   1   6      592.82      522.67     67.02 o 
 -12   2   6      470.63      455.13     65.98 o 
 -11   2   6     2182.48     2109.40    123.14 o 
 -10   2   6     2219.74     2231.52    118.98 o 
  -9   2   6      173.98      216.84     29.16 o 
  -8   2   6     1010.78     1044.12     51.39 o 
  -7   2   6     5548.48     5458.07    107.03 o 
  -6   2   6     3235.34     3267.28     59.44 o 
  -5   2   6     2488.20     2469.71     38.33 o 
  -4   2   6     3238.77     3194.84     51.11 o 
  -3   2   6     3254.39     3538.10     53.10 o 
  -2   2   6      606.02      546.91      9.23 o 
  -1   2   6      853.41      869.98     12.83 o 
   0   2   6     3701.45     3784.27     49.58 o 
   1   2   6      517.19      517.81      8.64 o 
   2   2   6      424.32      364.95      6.83 o 
   3   2   6     3205.79     3443.96     43.32 o 
   4   2   6     3863.12     3921.02     51.51 o 
   5   2   6     2632.42     2716.97     43.19 o 
   6   2   6     3867.76     4014.94     70.60 o 
   7   2   6     5289.71     5382.39    102.32 o 
   8   2   6     1459.09     1584.71     35.98 o 
   9   2   6      163.15      202.60     14.62 o 
  10   2   6     1921.22     1910.97     76.05 o 
  12   2   6      404.99      362.13     61.83 o 
 -12   3   6      237.24      264.45     56.11 o 
 -11   3   6      236.75      247.73     38.90 o 
 -10   3   6     1420.83     1536.28     70.34 o 
  -9   3   6      182.70      204.13     39.49 o 
  -8   3   6     2206.93     2237.42     48.51 o 
  -7   3   6      423.62      416.52     16.37 o 
  -6   3   6       25.53       53.46      8.06 o 
  -5   3   6      380.95      376.12     13.94 o 
  -4   3   6     8829.91     9147.96    134.83 o 
  -3   3   6     8882.68     9301.91    137.39 o 
  -2   3   6    17323.98    16818.37    275.02 o 
  -1   3   6      201.91      238.30      6.25 o 
   0   3   6     6928.39     7154.33     92.93 o 
   1   3   6      206.63      232.44      5.66 o 
   2   3   6    17093.18    16879.04    207.80 o 
   3   3   6     8637.09     8902.57    110.65 o 
   4   3   6     7380.08     7569.12     98.42 o 
   5   3   6      363.35      388.83     10.82 o 
   6   3   6       13.52       42.77      6.72 o 
   7   3   6      499.76      481.42     17.70 o 
   8   3   6     2334.56     2319.09     49.18 o 
   9   3   6      136.66      171.15     16.30 o 
  10   3   6     1420.67     1461.52     92.48 o 
  12   3   6      303.69      262.90     59.75 o 
 -11   4   6      461.02      533.00     49.36 o 
 -10   4   6     1710.24     1634.62     84.17 o 
  -9   4   6      110.57       93.25     39.23 o 
  -8   4   6     2657.05     2618.04     73.72 o 
  -7   4   6      508.09      530.97     21.30 o 
  -6   4   6     8920.42     8945.52    196.32 o 
  -5   4   6     2052.36     1941.09     32.11 o 
  -4   4   6     1170.21     1192.88     21.65 o 
  -3   4   6     2532.72     2564.19     36.96 o 
  -2   4   6     4963.91     5193.94     71.32 o 
  -1   4   6     2771.04     2610.20     35.29 o 
   0   4   6      393.22      369.45      8.53 o 
   1   4   6     3132.54     3020.41     40.47 o 
   2   4   6     4782.18     4994.12     63.06 o 
   3   4   6     2601.05     2668.17     36.38 o 
   4   4   6     1416.26     1430.24     21.31 o 
   5   4   6     1867.16     1780.07     32.80 o 
   6   4   6     9089.58     8834.19    155.94 o 
   7   4   6      398.08      438.65     20.24 o 
   8   4   6     2914.38     2872.12     89.24 o 
   9   4   6      114.80      144.91     22.30 o 
  10   4   6     1523.82     1522.66    120.28 o 
  11   4   6      339.46      569.44     66.50 o 
 -11   5   6      191.91      212.47     40.95 o 
 -10   5   6      893.04     1010.71     66.24 o 
  -9   5   6      115.74      130.51     19.69 o 
  -8   5   6      652.52      664.90     23.89 o 
  -7   5   6      251.71      257.11     15.43 o 
  -6   5   6     2466.09     2532.48     60.26 o 
  -5   5   6      775.24      764.03     18.23 o 
  -4   5   6     5265.32     5063.81     77.31 o 
  -3   5   6     6427.46     6380.32     88.10 o 
  -2   5   6     5225.33     5396.50     74.58 o 
  -1   5   6     5830.41     6096.26     80.16 o 
   0   5   6    15545.95    15664.08    212.01 o 
   1   5   6     6301.18     6523.83     89.38 o 
   2   5   6     4500.61     4554.05     60.67 o 
   3   5   6     6395.69     6504.40    146.14 o 
   4   5   6     4239.95     4037.22     66.25 o 
   5   5   6      912.80      906.02     22.88 o 
   6   5   6     2377.71     2349.76     46.53 o 
   7   5   6      190.02      192.30     16.26 o 
   8   5   6      689.43      721.03     32.88 o 
   9   5   6      135.10      151.28     26.19 o 
  10   5   6      841.56      979.65     48.58 o 
  11   5   6      231.81      222.52     40.56 o 
 -10   6   6     1359.22     1271.02     92.22 o 
  -9   6   6     3184.48     3234.50     85.96 o 
  -8   6   6     2950.76     2840.55     62.36 o 
  -7   6   6     2014.53     1955.38     45.67 o 
  -6   6   6      788.59      656.56     21.46 o 
  -5   6   6     2734.49     2700.69     44.40 o 
  -4   6   6     2680.39     2633.52     42.94 o 
  -3   6   6     2902.76     2859.59     46.31 o 
  -2   6   6     1314.70     1217.80     22.44 o 
  -1   6   6      291.46      257.51     12.03 o 
   0   6   6        5.05       10.56      5.71 o 
   1   6   6      296.05      276.32      9.04 o 
   2   6   6     1339.73     1193.86     24.87 o 
   3   6   6     2869.44     2821.99     54.92 o 
   4   6   6     2650.35     2596.40     45.10 o 
   5   6   6     2632.55     2597.40     51.43 o 
   6   6   6      906.08      837.12     26.92 o 
   7   6   6     1931.45     1866.31     61.04 o 
   8   6   6     2849.28     2766.29     83.56 o 
   9   6   6     3252.30     3369.09     87.84 o 
  10   6   6     1110.76     1096.34     74.56 o 
 -10   7   6       14.09       10.95     23.42 o 
  -9   7   6       10.76        5.24     21.35 o 
  -8   7   6      212.71      236.61     20.61 o 
  -7   7   6      278.82      297.96     17.48 o 
  -6   7   6      373.42      360.60     17.55 o 
  -5   7   6     1993.14     1953.15     35.16 o 
  -4   7   6      134.47      150.79     11.19 o 
  -3   7   6     2417.25     2374.77     40.25 o 
  -2   7   6     1811.17     1830.75     37.15 o 
  -1   7   6     9140.11     9011.51    126.51 o 
   0   7   6      308.18      276.31     10.40 o 
   1   7   6     9614.59     9603.42    138.70 o 
   2   7   6     1710.26     1613.97     26.72 o 
   3   7   6     3044.00     2934.26     46.99 o 
   4   7   6       60.25       49.24     10.82 o 
   5   7   6     1845.43     1685.61     57.65 o 
   6   7   6      373.91      375.89     27.36 o 
   7   7   6      220.57      204.05     18.72 o 
   8   7   6      256.26      267.37     21.60 o 
   9   7   6        3.51       49.65     21.34 o 
  10   7   6       19.96       53.64     24.23 o 
  -9   8   6     1153.16     1097.94     53.67 o 
  -8   8   6      208.52      243.33     21.04 o 
  -7   8   6     2803.83     2815.86     58.19 o 
  -6   8   6      748.90      761.08     25.83 o 
  -5   8   6     3654.65     3718.53     90.82 o 
  -4   8   6     2810.90     2693.40     46.04 o 
  -3   8   6     1436.43     1420.82     30.04 o 
  -2   8   6        6.74       -0.75     10.83 o 
  -1   8   6      479.09      480.85     18.09 o 
   0   8   6        5.98        6.09      9.47 o 
   1   8   6      596.21      583.82     16.97 o 
   2   8   6       22.79       -2.56     10.39 o 
   3   8   6     1344.41     1341.96     28.80 o 
   4   8   6     2888.46     2744.56     49.55 o 
   5   8   6     2929.27     2886.10     58.22 o 
   6   8   6      762.04      763.50     28.12 o 
   7   8   6     2762.29     2732.05     75.62 o 
   8   8   6      242.80      291.74     24.97 o 
   9   8   6     1007.46     1046.63     43.72 o 
  -8   9   6      113.82      106.94     20.42 o 
  -7   9   6     1928.38     1971.94     45.87 o 
  -6   9   6      202.17      197.31     19.50 o 
  -5   9   6       95.81       98.54     18.19 o 
  -4   9   6     1378.71     1375.03     41.90 o 
  -3   9   6     3943.07     3921.04     67.81 o 
  -2   9   6       45.13       77.29     12.31 o 
  -1   9   6     2055.90     2052.78     34.34 o 
   0   9   6      342.34      337.95     14.37 o 
   1   9   6     2215.47     2265.18     41.53 o 
   2   9   6       39.88       67.52     14.34 o 
   3   9   6     4184.55     4000.38     68.52 o 
   4   9   6     1605.59     1511.46     53.05 o 
   5   9   6       68.37       72.08     20.48 o 
   6   9   6      239.56      191.47     20.55 o 
   7   9   6     2040.67     2082.03     48.80 o 
   8   9   6      112.91      122.50     25.65 o 
  -7  10   6      497.08      503.48     27.56 o 
  -6  10   6     1651.00     1637.23     56.99 o 
  -5  10   6      488.09      518.58     25.90 o 
  -4  10   6      300.53      337.51     18.99 o 
  -3  10   6      347.83      399.59     18.09 o 
  -2  10   6      721.92      756.07     27.46 o 
  -1  10   6     2183.14     2189.76     43.61 o 
   0  10   6        1.19       -5.93     13.90 o 
   1  10   6     2299.69     2312.34     43.39 o 
   2  10   6      758.28      739.94     30.92 o 
   3  10   6      256.40      244.83     18.67 o 
   4  10   6      174.08      159.48     18.40 o 
   5  10   6      337.35      320.83     20.65 o 
   6  10   6     1805.18     1819.95     51.66 o 
   7  10   6      445.60      437.75     23.71 o 
  -6  11   6      457.23      548.17     32.46 o 
  -5  11   6      695.92      703.11     28.81 o 
  -4  11   6      645.45      670.80     23.24 o 
  -3  11   6      282.29      294.51     20.66 o 
  -2  11   6     1736.36     1782.10     39.53 o 
  -1  11   6      576.00      627.40     34.73 o 
   0  11   6       68.47       87.18     18.51 o 
   1  11   6      720.88      744.44     36.74 o 
   2  11   6     1710.10     1692.48     60.19 o 
   3  11   6      319.93      332.68     21.64 o 
   4  11   6      675.91      643.09     30.15 o 
   5  11   6      853.21      818.34     39.43 o 
   6  11   6      364.58      398.53     32.70 o 
  -4  12   6     1300.56     1344.54     43.18 o 
  -3  12   6       11.10       24.24     19.91 o 
  -2  12   6      139.90      199.53     24.88 o 
  -1  12   6      558.75      618.21     37.96 o 
   0  12   6      270.54      256.84     26.55 o 
   1  12   6      636.99      640.27     31.84 o 
   2  12   6      101.21      111.17     20.59 o 
   3  12   6        8.91        3.82     20.24 o 
   4  12   6     1379.67     1395.27     58.12 o 
   1   0   7     2589.92     2609.21     34.49 o 
   2   0   7      311.63      341.52      6.70 o 
   3   0   7    15055.61    15564.37    242.54 o 
   4   0   7    22675.44    23491.44    343.54 o 
   5   0   7     3288.59     3307.06     50.56 o 
   6   0   7      296.57      304.40     13.52 o 
   7   0   7     3377.38     3803.60    250.77 o 
   8   0   7      113.94      131.53     11.31 o 
   9   0   7      706.28      840.30     34.76 o 
  10   0   7      698.17      675.94     66.50 o 
  11   0   7     1556.88     1395.36    150.41 o 
  12   0   7       54.57       50.30     52.22 o 
 -12   1   7      717.94      791.29     80.01 o 
 -11   1   7     1462.51     1525.42    100.79 o 
 -10   1   7      723.95      798.04     67.54 o 
  -9   1   7      154.27      162.88     19.81 o 
  -8   1   7      199.20      209.60     15.58 o 
  -7   1   7     4279.61     4315.75     85.47 o 
  -6   1   7     5164.26     5041.04     97.78 o 
  -5   1   7     7536.71     7715.33    120.46 o 
  -4   1   7     4263.47     4154.03     65.67 o 
  -3   1   7     8884.86     8818.56    129.23 o 
  -2   1   7     5224.18     5582.29     87.65 o 
  -1   1   7     4363.58     4585.57     59.82 o 
   0   1   7      339.53      377.08      6.37 o 
   1   1   7     4799.22     5097.07     66.16 o 
   2   1   7     5577.81     6027.29     78.08 o 
   3   1   7     9524.62     9659.90    152.49 o 
   4   1   7     4493.20     4389.50     61.86 o 
   5   1   7     7352.99     7648.29    101.66 o 
   6   1   7     4927.57     4992.98     81.04 o 
   7   1   7     4309.15     4428.83     78.39 o 
   8   1   7      190.94      202.45     11.78 o 
   9   1   7       25.06       35.44     13.87 o 
  10   1   7      637.69      660.36     61.83 o 
  11   1   7     1306.73     1310.84     90.40 o 
  12   1   7      745.21      641.65     71.70 o 
 -12   2   7      723.30      802.20     80.53 o 
 -11   2   7      165.77      166.78     48.84 o 
 -10   2   7        3.17       46.03     38.19 o 
  -9   2   7     1304.86     1371.91     61.40 o 
  -8   2   7      608.15      589.26     25.39 o 
  -7   2   7      734.35      730.58     20.77 o 
  -6   2   7     2049.84     2053.02     43.42 o 
  -5   2   7    19942.70    20216.46    313.35 o 
  -4   2   7     1434.25     1630.25     26.14 o 
  -3   2   7     2915.40     3153.67     47.65 o 
  -2   2   7    24324.46    24931.80    332.63 o 
  -1   2   7     1242.10     1394.37     19.50 o 
   0   2   7       39.28       54.43      3.02 o 
   1   2   7     1830.66     2031.07     26.14 o 
   2   2   7    24208.66    24663.59    316.29 o 
   3   2   7     3382.23     3617.79     49.84 o 
   4   2   7      920.36     1080.53     15.34 o 
   5   2   7    19580.16    19707.38    340.67 o 
   6   2   7     1919.92     1930.66     46.66 o 
   7   2   7      497.05      528.47     16.86 o 
   8   2   7      646.73      645.03     21.51 o 
   9   2   7     1196.55     1268.32     32.25 o 
  10   2   7       21.62       71.70     37.93 o 
  12   2   7      719.09      639.06     72.74 o 
 -11   3   7       74.73       94.77     58.97 o 
 -10   3   7     2867.91     2829.03    106.52 o 
  -9   3   7       75.08      102.16     29.93 o 
  -8   3   7     6447.19     6249.29    122.96 o 
  -7   3   7      298.83      333.59     14.40 o 
  -6   3   7     1331.00     1390.17     57.50 o 
  -5   3   7      903.74      846.40     16.67 o 
  -4   3   7     5671.81     5736.00     85.64 o 
  -3   3   7     7879.43     7529.18    102.44 o 
  -2   3   7     1676.73     1785.06     24.86 o 
  -1   3   7     3541.13     3525.37     46.80 o 
   1   3   7     3633.53     3639.84     46.10 o 
   2   3   7     1946.83     2116.50     30.23 o 
   3   3   7     8397.74     8224.96    110.92 o 
   4   3   7     5295.67     5311.05     66.87 o 
   5   3   7     1212.12     1196.47     21.84 o 
   6   3   7     1558.87     1631.12     32.53 o 
   7   3   7      175.71      190.93     11.89 o 
   8   3   7     7324.70     7362.46    197.90 o 
   9   3   7       75.92      102.77     15.95 o 
  10   3   7     2553.83     2662.42     82.97 o 
 -11   4   7      953.80      894.03    123.39 o 
 -10   4   7      249.00      269.25     37.29 o 
  -9   4   7       17.38       68.93     30.83 o 
  -8   4   7        9.44       16.73     12.05 o 
  -7   4   7     4568.33     4471.91    118.19 o 
  -6   4   7      958.46      915.78     22.89 o 
  -5   4   7     1191.18     1130.30     21.10 o 
  -4   4   7     4140.13     4016.95     61.25 o 
  -3   4   7     1510.36     1367.28     22.65 o 
  -2   4   7     5372.85     5390.97     73.93 o 
  -1   4   7     2029.28     2048.26     28.53 o 
   0   4   7    11158.05    10702.03    138.36 o 
   1   4   7     2246.80     2306.64     34.85 o 
   2   4   7     4856.95     4846.59     61.30 o 
   3   4   7     1363.77     1222.66     17.76 o 
   4   4   7     3311.85     3203.21     47.76 o 
   5   4   7      904.73      802.37     21.89 o 
   6   4   7     1146.00     1113.57     23.26 o 
   7   4   7     4850.69     4615.88    192.24 o 
   8   4   7       14.39       47.95     13.88 o 
   9   4   7       99.26      117.72     17.29 o 
  10   4   7      229.06      279.58     33.17 o 
  11   4   7     1064.58      996.51     72.74 o 
 -11   5   7      142.25      160.56     39.46 o 
 -10   5   7     1299.91     1275.01     65.39 o 
  -9   5   7     2365.85     2250.80     63.91 o 
  -8   5   7     2856.71     2766.54     65.97 o 
  -7   5   7      755.19      796.38     25.43 o 
  -6   5   7     1500.96     1421.15     31.57 o 
  -5   5   7      494.64      490.69     14.61 o 
  -4   5   7       24.06       28.46      7.74 o 
  -3   5   7       90.60       86.39      7.59 o 
  -2   5   7     3458.65     3411.39     48.49 o 
  -1   5   7     6302.86     6088.21     80.47 o 
   0   5   7      331.96      330.41      9.39 o 
   1   5   7     6820.04     6604.42     86.27 o 
   2   5   7     2958.73     2867.02     41.30 o 
   3   5   7       48.64       49.98      5.40 o 
   4   5   7       80.56       77.75      8.58 o 
   5   5   7      520.76      476.55     17.60 o 
   6   5   7     2198.72     2105.14     73.94 o 
   7   5   7      571.08      568.00     29.51 o 
   8   5   7     2876.54     2765.60     73.35 o 
   9   5   7     2384.40     2267.26     63.24 o 
  10   5   7     1457.03     1359.07     46.79 o 
  11   5   7      202.45      353.82     50.40 o 
 -10   6   7      122.45       77.41     53.25 o 
  -9   6   7     1257.89     1250.78     44.25 o 
  -8   6   7     1973.69     1943.09     46.63 o 
  -7   6   7      581.77      579.53     23.47 o 
  -6   6   7      934.77      832.02     24.47 o 
  -5   6   7       10.00       12.81      9.51 o 
  -4   6   7     1530.94     1448.74     26.88 o 
  -3   6   7     1123.32     1146.77     22.52 o 
  -2   6   7     7501.30     7471.24    102.82 o 
  -1   6   7     5869.36     5757.65     76.69 o 
   0   6   7     3681.68     3637.93     49.64 o 
   1   6   7     6500.19     6333.56     87.90 o 
   2   6   7     7599.37     7561.51    110.17 o 
   3   6   7     1576.55     1564.51     25.56 o 
   4   6   7     1710.43     1577.27     36.75 o 
   5   6   7        6.63        6.16     11.04 o 
   6   6   7     1118.08     1068.40     30.98 o 
   7   6   7      455.11      507.17     23.61 o 
   8   6   7     1931.68     1917.27     50.17 o 
   9   6   7     1319.13     1336.45     62.66 o 
  10   6   7      253.10      321.99     26.96 o 
 -10   7   7      515.17      573.65     34.51 o 
  -9   7   7      482.29      536.23     32.36 o 
  -8   7   7     1434.14     1413.48     38.93 o 
  -7   7   7     2016.93     2018.87     48.02 o 
  -6   7   7      820.30      789.48     24.82 o 
  -5   7   7      372.57      403.99     15.78 o 
  -4   7   7       28.38       30.25     10.13 o 
  -3   7   7        9.89       11.72      9.58 o 
  -2   7   7      841.96      812.38     16.69 o 
  -1   7   7      451.00      456.58     13.39 o 
   0   7   7    12295.14    12155.22    165.90 o 
   1   7   7      468.01      463.01     14.16 o 
   2   7   7      744.35      706.58     16.16 o 
   3   7   7        2.71        5.73     11.24 o 
   4   7   7       71.05       61.38     10.92 o 
   5   7   7      162.78      183.31     15.16 o 
   6   7   7      929.73      862.26     25.44 o 
   7   7   7     2045.07     2000.72     51.58 o 
   8   7   7     1542.04     1485.29     58.94 o 
   9   7   7      521.35      569.25     32.69 o 
  10   7   7      455.26      430.52     32.41 o 
  -9   8   7       92.81      109.14     28.30 o 
  -8   8   7      901.24      796.04     51.14 o 
  -7   8   7      617.39      628.19     28.95 o 
  -6   8   7      972.55      982.31     29.10 o 
  -5   8   7      638.89      662.46     23.78 o 
  -4   8   7     1197.52     1147.07     30.62 o 
  -3   8   7     2061.35     2118.57     40.21 o 
  -2   8   7       28.11       34.02     10.33 o 
  -1   8   7     5555.45     5482.53     78.28 o 
   0   8   7      420.49      421.17     17.97 o 
   1   8   7     5272.33     5192.79     85.88 o 
   2   8   7       11.43       -1.27     10.14 o 
   3   8   7     2344.11     2404.89     50.40 o 
   4   8   7     1402.86     1322.54     32.29 o 
   5   8   7      828.16      785.18     26.06 o 
   6   8   7     1117.41     1080.37     32.74 o 
   7   8   7      600.24      614.82     28.84 o 
   8   8   7      950.04      879.44     60.59 o 
   9   8   7       70.41       88.53     24.34 o 
  -8   9   7       33.12       43.25     19.53 o 
  -7   9   7      785.84      779.07     30.11 o 
  -6   9   7      322.34      298.57     19.77 o 
  -5   9   7     1623.82     1610.70     41.61 o 
  -4   9   7      976.30     1005.05     26.75 o 
  -3   9   7      418.70      455.98     17.87 o 
  -2   9   7     3346.26     3273.10     57.66 o 
  -1   9   7       33.83       26.41     12.55 o 
   0   9   7       18.29       14.70     10.79 o 
   1   9   7       41.11       44.82     12.10 o 
   2   9   7     3217.95     3050.27     73.81 o 
   3   9   7      427.71      426.47     19.37 o 
   4   9   7      982.55     1029.88     29.46 o 
   5   9   7     1542.40     1451.60     60.64 o 
   6   9   7      269.23      250.18     19.13 o 
   7   9   7      745.88      700.51     35.32 o 
   8   9   7       49.48      104.23     24.17 o 
  -7  10   7      271.52      254.86     26.26 o 
  -6  10   7     1432.27     1582.67     44.29 o 
  -5  10   7      183.17      228.25     21.97 o 
  -4  10   7     1374.53     1442.29     31.77 o 
  -3  10   7      498.38      544.61     19.93 o 
  -2  10   7      120.19      131.40     16.26 o 
  -1  10   7     2511.31     2563.64     54.93 o 
   0  10   7      757.80      756.08     26.61 o 
   1  10   7     2521.62     2494.76     51.94 o 
   2  10   7      114.35      143.06     16.35 o 
   3  10   7      605.26      548.10     22.85 o 
   4  10   7     1539.20     1510.86     42.60 o 
   5  10   7      150.51      143.07     19.07 o 
   6  10   7     1512.74     1504.93     43.43 o 
   7  10   7      252.52      230.41     48.67 o 
  -6  11   7     1136.39     1236.45     43.45 o 
  -5  11   7      365.83      420.79     23.91 o 
  -4  11   7     1656.16     1729.47     39.02 o 
  -3  11   7      498.20      517.60     22.55 o 
  -2  11   7      557.76      648.33     24.38 o 
  -1  11   7       22.79       17.66     17.79 o 
   0  11   7       13.45        1.29     16.64 o 
   1  11   7       79.22      129.23     18.98 o 
   2  11   7      474.83      539.68     23.97 o 
   3  11   7      537.73      525.91     26.82 o 
   4  11   7     1698.39     1667.06     46.31 o 
   5  11   7      307.76      342.27     25.46 o 
   6  11   7     1272.36     1297.42     69.33 o 
  -4  12   7      686.46      785.26     41.15 o 
  -3  12   7      763.01      865.67     46.04 o 
  -2  12   7     1005.57     1105.87     34.84 o 
  -1  12   7      188.09      233.83     24.42 o 
   0  12   7      118.05      117.77     21.04 o 
   1  12   7      169.91      220.75     25.07 o 
   2  12   7     1129.47     1174.63     34.79 o 
   3  12   7      769.39      822.57     34.95 o 
   4  12   7      713.21      705.55     32.79 o 
   0   0   8     3987.92     4340.09     76.88 o 
   1   0   8     2629.15     2509.33     33.43 o 
   2   0   8    25981.20    26912.57    362.54 o 
   3   0   8       98.52      161.63      5.50 o 
   4   0   8     5097.29     5485.94     81.80 o 
   5   0   8     1819.34     1745.96     28.12 o 
   6   0   8      590.72      495.79     12.92 o 
   7   0   8      246.19      303.24     14.56 o 
   8   0   8     1696.57     1776.96     43.01 o 
   9   0   8     2628.15     2674.32     60.99 o 
  10   0   8     1193.91     1217.84     85.21 o 
  11   0   8      429.08      457.21     58.19 o 
  12   0   8      256.15      247.99     39.48 o 
 -12   1   8      770.13      760.11     76.89 o 
 -11   1   8     1991.48     1943.66    116.90 o 
 -10   1   8     2187.91     2216.95    123.14 o 
  -9   1   8      370.08      367.25     52.74 o 
  -8   1   8     3749.42     3814.68    106.19 o 
  -7   1   8     5462.56     5893.66    393.17 o 
  -6   1   8     1976.91     1914.15     74.89 o 
  -5   1   8     7848.69     7897.06    124.18 o 
  -4   1   8     2808.96     2970.76     45.18 o 
  -3   1   8      549.22      518.92     10.47 o 
  -2   1   8     3836.77     3975.64     52.11 o 
  -1   1   8     1050.42     1093.56     15.41 o 
   0   1   8     2372.69     2422.33     33.02 o 
   1   1   8      913.16      931.56     13.48 o 
   2   1   8     4259.10     4472.04     61.28 o 
   3   1   8      518.44      491.77      9.68 o 
   4   1   8     2279.59     2420.57     37.22 o 
   5   1   8     7100.53     7158.93    117.09 o 
   6   1   8     2124.68     2165.69     40.56 o 
   7   1   8     5346.74     5486.78    103.97 o 
   8   1   8     4290.52     4403.59     90.86 o 
   9   1   8      456.71      442.19     23.32 o 
  10   1   8     2208.68     2102.13    117.42 o 
  11   1   8     2023.48     2096.93    121.06 o 
  12   1   8      790.77      759.07     76.89 o 
 -12   2   8      952.06      742.45     77.93 o 
 -11   2   8      130.05      135.08     48.84 o 
 -10   2   8      420.34      456.19     49.10 o 
  -9   2   8      146.11      135.03     25.72 o 
  -8   2   8      233.30      268.15     17.74 o 
  -7   2   8      966.49      932.10     24.26 o 
  -6   2   8     2293.15     2314.97     48.15 o 
  -5   2   8     2551.56     2618.23     47.40 o 
  -4   2   8     1209.25     1089.20     18.63 o 
  -3   2   8    15446.16    15298.69    212.28 o 
  -2   2   8      143.31      173.36      6.01 o 
  -1   2   8     5726.38     5784.49     81.00 o 
   0   2   8     1969.12     1792.65     29.74 o 
   1   2   8     5947.43     6140.98     76.40 o 
   2   2   8      197.29      241.19      6.07 o 
   3   2   8    16785.57    16595.39    213.43 o 
   4   2   8     1726.91     1628.86     21.93 o 
   5   2   8     2820.64     3067.56     53.50 o 
   6   2   8     2545.89     2572.57     80.20 o 
   7   2   8      896.51      891.39     23.92 o 
   8   2   8      267.32      305.98     15.01 o 
   9   2   8      156.27      185.14     14.57 o 
  10   2   8      515.54      529.44     83.91 o 
  12   2   8      818.26      710.24     75.86 o 
 -11   3   8      478.87      525.95     46.10 o 
 -10   3   8      615.06      667.20     45.91 o 
  -9   3   8     4924.75     4740.92    159.80 o 
  -8   3   8      218.19      269.71     16.42 o 
  -7   3   8     3985.32     3878.47     78.32 o 
  -6   3   8      140.90      162.26     10.82 o 
  -5   3   8     9136.77     9049.52    141.47 o 
  -4   3   8     3022.63     3121.02     51.00 o 
  -3   3   8     2108.55     1932.26     28.13 o 
  -2   3   8       20.39       19.66      4.23 o 
  -1   3   8     2226.15     2180.45     36.11 o 
   0   3   8     6355.14     6050.83     79.13 o 
   1   3   8     2228.49     2224.36     30.24 o 
   2   3   8       17.22       28.38      4.40 o 
   3   3   8     2469.67     2363.19     30.92 o 
   4   3   8     2375.11     2439.16     32.03 o 
   5   3   8     8271.73     8398.00    145.82 o 
   6   3   8      196.42      228.64      9.02 o 
   7   3   8     3345.77     3349.21     66.51 o 
   8   3   8      151.15      184.49     14.20 o 
   9   3   8     4651.80     4421.68    122.91 o 
  10   3   8      623.35      656.56     30.17 o 
 -11   4   8      605.68      631.45     72.74 o 
 -10   4   8     1014.27      882.28     79.49 o 
  -9   4   8     1619.10     1471.11     67.20 o 
  -8   4   8     2594.92     2509.65    102.44 o 
  -7   4   8      328.52      338.71     16.63 o 
  -6   4   8      555.37      516.11     18.79 o 
  -5   4   8     4660.85     4580.65     73.94 o 
  -4   4   8      531.58      539.98     13.71 o 
  -3   4   8     5258.60     5255.34     91.87 o 
  -2   4   8     3894.39     4011.88     53.43 o 
  -1   4   8    11468.73    11297.57    157.89 o 
   0   4   8     1351.36     1317.79     19.81 o 
   1   4   8    11944.18    11652.95    150.02 o 
   2   4   8     3923.32     4028.35     53.61 o 
   3   4   8     6474.26     6566.75     85.85 o 
   4   4   8      539.37      531.27     11.89 o 
   5   4   8     4710.48     4583.28     77.20 o 
   6   4   8      464.87      429.95     15.37 o 
   7   4   8      311.18      301.19     17.21 o 
   8   4   8     2916.81     3010.20     68.15 o 
   9   4   8     1600.67     1629.39     43.30 o 
  10   4   8      840.92      881.34     35.15 o 
  11   4   8      493.37      530.47     61.31 o 
 -11   5   8     2210.99     2165.15     93.86 o 
 -10   5   8      204.88      259.95     37.65 o 
  -9   5   8      329.46      378.21     26.81 o 
  -8   5   8      882.19      840.19     26.92 o 
  -7   5   8     5378.78     5427.63    108.23 o 
  -6   5   8      789.30      792.69     22.44 o 
  -5   5   8     1087.95     1069.21     23.03 o 
  -4   5   8      699.24      638.69     15.87 o 
  -3   5   8      245.40      227.40     11.44 o 
  -2   5   8     5007.45     4999.10     66.64 o 
  -1   5   8     3144.38     3027.16     41.73 o 
   0   5   8     1017.29     1066.93     17.30 o 
   1   5   8     3259.72     3132.93     66.33 o 
   2   5   8     4635.54     4366.35     61.17 o 
   3   5   8      159.26      152.50      6.72 o 
   4   5   8      804.75      753.40     16.70 o 
   5   5   8     1008.20      956.70     23.77 o 
   6   5   8      890.67      822.39     22.73 o 
   7   5   8     5092.08     5148.29    110.57 o 
   8   5   8     1046.18     1076.13     37.61 o 
   9   5   8      458.71      456.05     22.82 o 
  10   5   8      290.79      305.43     24.85 o 
 -10   6   8      198.67      234.44     38.97 o 
  -9   6   8      578.43      657.63     40.99 o 
  -8   6   8     1029.06     1029.39     39.15 o 
  -7   6   8     1147.48     1153.01     32.52 o 
  -6   6   8     2093.04     2040.75     56.12 o 
  -5   6   8      137.50      153.14     11.62 o 
  -4   6   8     1738.45     1641.91     32.85 o 
  -3   6   8     4265.79     4214.80     65.21 o 
  -2   6   8     3077.75     2984.60     43.64 o 
  -1   6   8     1843.03     1792.41     26.98 o 
   0   6   8      800.66      756.87     14.54 o 
   1   6   8     1779.75     1747.09     27.34 o 
   2   6   8     2445.76     2253.08     35.93 o 
   3   6   8     4261.71     4044.26     64.62 o 
   4   6   8     1762.51     1624.88     36.03 o 
   5   6   8      200.51      199.78     13.30 o 
   6   6   8     2145.82     2129.61     46.70 o 
   7   6   8      990.34     1033.47     33.19 o 
   8   6   8      939.45      913.95     33.01 o 
   9   6   8      499.97      545.56     26.78 o 
  10   6   8      206.90      251.02     31.21 o 
 -10   7   8     1259.38     1267.25     68.96 o 
  -9   7   8      363.89      375.43     37.77 o 
  -8   7   8      423.02      404.63     21.82 o 
  -7   7   8      394.33      378.18     20.20 o 
  -6   7   8     3936.05     3922.10     74.96 o 
  -5   7   8     1642.37     1632.61     33.03 o 
  -4   7   8     1322.26     1327.82     28.63 o 
  -3   7   8      840.72      802.23     19.14 o 
  -2   7   8     1032.63     1053.20     21.06 o 
  -1   7   8      165.94      173.69      9.51 o 
   0   7   8     1828.92     1754.35     30.10 o 
   1   7   8       90.07       90.89      8.90 o 
   2   7   8     1022.16      982.87     20.30 o 
   3   7   8      721.34      679.21     17.49 o 
   4   7   8     1727.53     1611.05     45.58 o 
   5   7   8     1604.51     1483.04     34.19 o 
   6   7   8     4030.38     4008.80     76.85 o 
   7   7   8      352.27      348.19     22.45 o 
   8   7   8      466.94      456.35     41.40 o 
   9   7   8      490.58      515.97     42.02 o 
  10   7   8     1061.16     1133.32     43.91 o 
  -9   8   8      337.18      348.69     35.53 o 
  -8   8   8      262.79      289.10     22.65 o 
  -7   8   8      877.22      855.83     43.38 o 
  -6   8   8      813.56      810.89     26.52 o 
  -5   8   8      736.46      695.64     27.07 o 
  -4   8   8     2076.31     2046.56     37.23 o 
  -3   8   8      864.32      883.02     23.37 o 
  -2   8   8     4459.73     4492.02     71.07 o 
  -1   8   8      626.37      663.94     18.14 o 
   0   8   8     2143.32     2269.25     38.26 o 
   1   8   8      630.14      631.61     18.17 o 
   2   8   8     3673.10     3607.69     59.96 o 
   3   8   8      858.45      778.80     23.38 o 
   4   8   8     1951.40     1744.28     64.04 o 
   5   8   8      869.96      806.16     25.19 o 
   6   8   8      829.31      831.06     27.51 o 
   7   8   8      726.85      725.89     29.54 o 
   8   8   8      280.82      318.13     23.95 o 
   9   8   8      368.11      362.39     30.92 o 
  -8   9   8     1465.73     1454.98     42.34 o 
  -7   9   8      129.70      113.14     19.98 o 
  -6   9   8      487.70      536.08     27.60 o 
  -5   9   8      752.77      793.59     33.37 o 
  -4   9   8     3986.33     3937.23     64.68 o 
  -3   9   8      458.78      443.24     20.12 o 
  -2   9   8        4.83       19.40     12.24 o 
  -1   9   8      927.72      913.78     24.48 o 
   0   9   8     1937.98     1900.75     34.27 o 
   1   9   8      901.46      854.22     24.70 o 
   2   9   8        2.22        6.41     12.11 o 
   3   9   8      474.66      486.62     20.45 o 
   4   9   8     4426.19     4209.83     88.56 o 
   5   9   8      823.98      819.05     27.78 o 
   6   9   8      600.36      573.98     24.11 o 
   7   9   8      171.18      170.21     29.25 o 
   8   9   8     1448.88     1396.04     82.72 o 
  -7  10   8        2.00       34.67     21.02 o 
  -6  10   8      169.18      218.06     28.56 o 
  -5  10   8     1717.83     1832.57     49.82 o 
  -4  10   8     2970.23     3104.56     57.09 o 
  -3  10   8      597.91      636.11     25.99 o 
  -2  10   8     1417.78     1472.79     37.98 o 
  -1  10   8     2038.50     2067.23     41.35 o 
   0  10   8     1865.80     1993.00     43.97 o 
   1  10   8     1777.80     1764.20     35.94 o 
   2  10   8     1268.41     1262.85     35.21 o 
   3  10   8      460.55      417.88     20.98 o 
   4  10   8     2668.51     2628.58     61.57 o 
   5  10   8     1683.94     1677.63     45.62 o 
   6  10   8      226.26      234.19     25.09 o 
   7  10   8        4.68        7.89     40.24 o 
  -6  11   8     1414.72     1541.67     48.59 o 
  -5  11   8     1063.48     1145.58     35.32 o 
  -4  11   8      388.34      444.94     22.27 o 
  -3  11   8     1462.55     1544.77     36.74 o 
  -2  11   8       82.16      110.36     17.92 o 
  -1  11   8      132.40      137.18     19.37 o 
   0  11   8      103.25      124.95     23.87 o 
   1  11   8      113.65      121.94     18.66 o 
   2  11   8      104.82      138.41     19.83 o 
   3  11   8     1439.52     1507.36     38.16 o 
   4  11   8      414.32      425.59     26.50 o 
   5  11   8     1207.72     1148.12     39.17 o 
   6  11   8     1412.11     1393.29     73.94 o 
  -4  12   8      128.30      174.16     55.07 o 
  -3  12   8     1264.18     1479.13     40.56 o 
  -2  12   8      942.89     1058.46     40.61 o 
  -1  12   8     1143.06     1207.69     42.07 o 
   0  12   8      540.72      591.48     49.74 o 
   1  12   8     1185.23     1159.85     55.19 o 
   2  12   8     1059.24     1138.44     34.74 o 
   3  12   8     1498.90     1571.72     46.55 o 
   4  12   8       90.55       90.04     37.93 o 
   1   0   9     8297.79     8856.57    114.48 o 
   2   0   9     5269.54     5586.73     76.27 o 
   3   0   9     9335.00     9634.89    150.72 o 
   4   0   9       15.23       19.96      4.43 o 
   5   0   9     5608.96     5562.15     83.34 o 
   6   0   9     5059.02     5022.17     83.88 o 
   7   0   9       29.62       46.12     10.03 o 
   8   0   9     2498.36     2604.33     58.56 o 
   9   0   9      129.32      169.72     15.54 o 
  10   0   9     2103.12     2010.79     78.25 o 
  11   0   9       13.39       57.67     44.16 o 
  12   0   9      802.87      763.48     53.63 o 
 -12   1   9      539.92      588.14     70.14 o 
 -11   1   9      255.67      346.03     56.11 o 
 -10   1   9        2.42       20.20     35.07 o 
  -9   1   9     2196.72     2237.98     60.62 o 
  -8   1   9       61.57       71.87     12.81 o 
  -7   1   9     3251.51     3052.31    121.89 o 
  -6   1   9     1870.45     1828.01     38.80 o 
  -5   1   9        8.04       37.13      5.72 o 
  -4   1   9     6384.13     6610.11    104.08 o 
  -3   1   9     5693.57     5498.75     77.48 o 
  -2   1   9     6981.98     6835.26     88.90 o 
  -1   1   9       82.87      115.52      3.56 o 
   0   1   9    42095.22    44016.33    562.35 o 
   1   1   9       69.36       99.08      4.21 o 
   2   1   9     7416.81     7312.29     99.41 o 
   3   1   9     6575.29     6551.80     93.76 o 
   4   1   9     5019.81     5156.42     92.47 o 
   5   1   9       18.92       49.76      5.29 o 
   6   1   9     2094.46     2062.77     34.33 o 
   7   1   9     3073.53     3069.06     61.02 o 
   8   1   9       30.45       61.46     11.79 o 
   9   1   9     2043.64     2025.36     55.40 o 
  10   1   9        5.56       48.11     26.22 o 
  11   1   9      271.64      389.15     55.59 o 
  12   1   9      466.20      433.83     63.39 o 
 -12   2   9      150.37      124.17     56.11 o 
 -11   2   9     1387.28     1299.93     95.60 o 
 -10   2   9     2140.34     2195.31     93.00 o 
  -9   2   9      698.39      674.47     35.66 o 
  -8   2   9     2866.39     2860.87     73.23 o 
  -7   2   9     3518.61     3468.10     70.22 o 
  -6   2   9     2094.18     2003.92     42.68 o 
  -5   2   9      887.86      883.71     16.97 o 
  -4   2   9     3454.44     3601.82     54.71 o 
  -3   2   9     2439.57     2361.80     36.84 o 
  -2   2   9     2505.28     2620.89     35.06 o 
  -1   2   9     4471.34     4258.87     56.02 o 
   0   2   9     1373.36     1557.45     21.54 o 
   1   2   9     4611.03     4440.67     55.76 o 
   2   2   9     2263.82     2353.17     31.71 o 
   3   2   9     1980.61     1935.07     26.64 o 
   4   2   9     3129.39     3260.35     43.49 o 
   5   2   9     1039.32     1082.27     28.58 o 
   6   2   9     2272.44     2262.25     42.76 o 
   7   2   9     2840.73     2874.43     80.47 o 
   8   2   9     2542.73     2512.54     59.45 o 
   9   2   9      880.53      861.14     29.02 o 
  10   2   9     2599.62     2625.46     62.06 o 
 -11   3   9      121.02      115.65     38.19 o 
 -10   3   9      350.66      305.47     29.73 o 
  -9   3   9     4022.10     3800.89    131.12 o 
  -8   3   9     1033.83     1019.50     27.82 o 
  -7   3   9      733.04      718.64     42.64 o 
  -6   3   9      205.98      212.19     13.93 o 
  -5   3   9     3913.73     3950.51     63.96 o 
  -4   3   9     5662.10     5570.81     79.29 o 
  -3   3   9     4445.76     4710.41     61.90 o 
  -2   3   9      738.22      771.85     12.93 o 
  -1   3   9    10457.33    10581.98    147.48 o 
   0   3   9     7988.99     8160.30    110.81 o 
   1   3   9    11569.11    11636.18    171.05 o 
   2   3   9      690.05      726.75     12.42 o 
   3   3   9     4944.56     5232.97     68.71 o 
   4   3   9     6636.04     6600.46     86.19 o 
   5   3   9     4132.65     4226.67     72.62 o 
   6   3   9      178.75      175.23      8.33 o 
   7   3   9      907.68      895.81     24.29 o 
   8   3   9     1162.95     1268.84     31.47 o 
   9   3   9     4040.02     3924.23     97.88 o 
  10   3   9      300.29      366.91     28.16 o 
 -11   4   9      620.52      612.09     47.87 o 
 -10   4   9      139.55      114.87     42.86 o 
  -9   4   9     1876.10     2077.60    201.59 o 
  -8   4   9      237.00      250.57     15.38 o 
  -7   4   9     1874.72     1821.23     41.49 o 
  -6   4   9     2533.96     2458.04     52.13 o 
  -5   4   9     9652.22     9673.99    187.37 o 
  -4   4   9     5627.90     5451.33     82.34 o 
  -3   4   9     7687.33     7790.08    106.08 o 
  -2   4   9     2497.77     2656.58     36.58 o 
  -1   4   9      197.05      228.48      8.22 o 
   0   4   9      866.39      768.29     13.23 o 
   1   4   9      279.89      333.08      8.47 o 
   2   4   9     2195.67     2371.27     32.77 o 
   3   4   9     8202.65     8093.69    119.71 o 
   4   4   9     5434.52     5213.53     68.83 o 
   5   4   9     9137.99     8775.30    134.35 o 
   6   4   9     2484.21     2421.65     46.08 o 
   7   4   9     1735.88     1699.96     67.65 o 
   8   4   9      258.14      306.83     18.02 o 
   9   4   9     1704.02     1663.25     43.78 o 
  10   4   9      122.03      138.48     29.21 o 
 -11   5   9      700.82      770.14     44.70 o 
 -10   5   9      322.40      370.13     43.90 o 
  -9   5   9      301.58      347.99     26.97 o 
  -8   5   9      325.71      340.48     17.94 o 
  -7   5   9     2361.96     2340.15     56.99 o 
  -6   5   9     1098.39     1192.43     30.86 o 
  -5   5   9      769.35      751.39     18.61 o 
  -4   5   9     2965.98     2757.16     44.09 o 
  -3   5   9     6791.42     6444.36     91.76 o 
  -2   5   9     5555.63     5436.29     72.34 o 
  -1   5   9     4097.50     4160.57     64.45 o 
   0   5   9     1867.90     1854.37     26.87 o 
   1   5   9     4166.18     4180.29     58.43 o 
   2   5   9     5224.85     5011.71     69.90 o 
   3   5   9     7161.26     6773.22     93.54 o 
   4   5   9     2872.93     2735.45     59.42 o 
   5   5   9      908.94      863.71     22.27 o 
   6   5   9     1020.70     1058.94     40.38 o 
   7   5   9     2169.21     2045.43     99.21 o 
   8   5   9      294.68      303.74     21.88 o 
   9   5   9      333.93      383.10     21.67 o 
  10   5   9      296.31      348.89     26.03 o 
  11   5   9      711.18      906.11     57.15 o 
 -10   6   9     1421.28     1513.33     74.38 o 
  -9   6   9      158.54      158.06     22.61 o 
  -8   6   9     1048.50      963.85     36.97 o 
  -7   6   9     1834.01     1726.09     82.53 o 
  -6   6   9     3114.29     2967.31     76.50 o 
  -5   6   9     2553.53     2473.51     44.34 o 
  -4   6   9     2326.48     2278.98     38.33 o 
  -3   6   9     1566.70     1480.27     31.17 o 
  -2   6   9     2712.09     2716.63     38.78 o 
  -1   6   9       64.96       47.28      6.96 o 
   0   6   9     3919.73     3657.24     50.01 o 
   1   6   9      151.83      128.94      7.53 o 
   2   6   9     2873.73     2719.34     44.96 o 
   3   6   9     1790.15     1647.53     28.11 o 
   4   6   9     2455.23     2358.40     41.75 o 
   5   6   9     2465.55     2259.91     45.46 o 
   6   6   9     2896.78     2858.19     56.14 o 
   7   6   9     1587.60     1525.99     41.04 o 
   8   6   9     1226.58     1204.05     37.10 o 
   9   6   9      216.87      220.65     20.93 o 
  10   6   9     1092.72     1179.83     61.13 o 
 -10   7   9       23.64       46.96     40.95 o 
  -9   7   9      158.75      179.79     25.36 o 
  -8   7   9       65.06       70.15     16.99 o 
  -7   7   9     1100.59     1104.28     58.49 o 
  -6   7   9      967.56      959.86     30.00 o 
  -5   7   9     1416.37     1341.08     41.78 o 
  -4   7   9     3611.44     3563.84     54.42 o 
  -3   7   9      659.87      682.17     17.49 o 
  -2   7   9     8027.42     7969.13    113.47 o 
  -1   7   9     3087.89     3082.10     45.91 o 
   0   7   9     1438.93     1515.48     25.64 o 
   1   7   9     3410.74     3329.32     51.70 o 
   2   7   9     7374.44     7210.59    105.47 o 
   3   7   9      538.89      534.75     16.51 o 
   4   7   9     3317.76     3256.27     76.99 o 
   5   7   9     1183.38     1124.52     29.44 o 
   6   7   9     1052.23     1041.80     27.85 o 
   7   7   9      932.04      872.52     32.10 o 
   8   7   9      122.32      176.55     20.51 o 
   9   7   9      147.83      187.46     28.76 o 
  10   7   9       18.44       87.79     37.96 o 
  -9   8   9       77.80       83.73     36.96 o 
  -8   8   9     1116.46     1042.74     34.65 o 
  -7   8   9      568.66      570.09     25.81 o 
  -6   8   9     2269.42     2240.49     47.71 o 
  -5   8   9     1058.01     1059.50     29.40 o 
  -4   8   9     1862.18     1797.26     32.22 o 
  -3   8   9      397.27      417.16     15.63 o 
  -2   8   9     2103.10     2163.13     42.31 o 
  -1   8   9      483.96      460.18     16.80 o 
   0   8   9      323.22      329.49     13.16 o 
   1   8   9      285.81      243.46     12.02 o 
   2   8   9     2002.91     1963.62     51.66 o 
   3   8   9      435.28      462.76     18.46 o 
   4   8   9     2128.96     1937.74     45.84 o 
   5   8   9     1031.79     1014.32     31.18 o 
   6   8   9     2489.68     2317.93     53.76 o 
   7   8   9      582.59      582.06     32.21 o 
   8   8   9      966.67      908.36     39.55 o 
   9   8   9       77.64       71.89     37.55 o 
  -8   9   9      475.20      495.99     24.74 o 
  -7   9   9       62.40       51.42     17.87 o 
  -6   9   9     1256.55     1237.98     31.85 o 
  -5   9   9      768.55      755.99     27.58 o 
  -4   9   9      983.63     1060.31     27.04 o 
  -3   9   9     1245.98     1275.98     28.49 o 
  -2   9   9      552.95      592.98     19.39 o 
  -1   9   9     1029.72     1058.70     26.66 o 
   0   9   9      836.08      832.43     21.19 o 
   1   9   9     1052.42     1034.49     25.24 o 
   2   9   9      395.07      431.66     29.16 o 
   3   9   9     1188.89     1185.51     30.31 o 
   4   9   9     1067.16     1058.57     37.80 o 
   5   9   9      606.91      532.51     24.90 o 
   6   9   9     1320.37     1237.29     37.03 o 
   7   9   9       40.98       42.21     28.12 o 
   8   9   9      527.64      528.22     42.82 o 
  -7  10   9      606.91      573.63     28.08 o 
  -6  10   9      191.58      208.40     20.41 o 
  -5  10   9      249.84      325.16     21.32 o 
  -4  10   9      160.11      204.72     18.04 o 
  -3  10   9      301.53      302.15     17.43 o 
  -2  10   9      360.45      368.39     23.74 o 
  -1  10   9      582.79      640.76     22.38 o 
   0  10   9     3642.80     3821.83     81.63 o 
   1  10   9      608.06      609.86     20.98 o 
   2  10   9      342.40      338.25     20.27 o 
   3  10   9      255.88      260.35     20.57 o 
   4  10   9      269.99      249.23     27.60 o 
   5  10   9      397.00      419.97     25.31 o 
   6  10   9      250.64      246.04     37.05 o 
   7  10   9      477.61      492.79     48.56 o 
  -5  11   9       80.15       93.35     20.52 o 
  -4  11   9      131.69      149.58     18.75 o 
  -3  11   9      998.92     1140.39     41.83 o 
  -2  11   9     1004.61     1056.90     37.35 o 
  -1  11   9     1901.01     1987.04     52.28 o 
   0  11   9      126.41      124.29     19.21 o 
   1  11   9     1558.84     1488.79     48.37 o 
   2  11   9      896.22      918.66     30.08 o 
   3  11   9     1026.84     1066.62     32.26 o 
   4  11   9      119.07      106.65     23.14 o 
   5  11   9      149.86      152.26     23.75 o 
  -3  12   9        2.95       10.88     24.53 o 
  -2  12   9     1080.29     1283.50     37.56 o 
  -1  12   9       39.44       50.26     23.05 o 
   0  12   9      886.05      914.22     32.31 o 
   1  12   9       73.25       86.93     25.19 o 
   2  12   9     1005.58     1000.19     43.68 o 
   3  12   9       18.41       22.92     24.69 o 
   0   0  10     9545.26     9737.82    170.69 o 
   1   0  10        3.62        9.60      3.02 o 
   2   0  10       34.21       41.63      3.49 o 
   3   0  10     1286.77     1432.03     21.40 o 
   4   0  10      369.26      461.21     10.70 o 
   5   0  10     5308.43     5441.73     86.57 o 
   6   0  10        2.06       11.32      6.20 o 
   7   0  10     4028.98     4203.17     82.14 o 
   8   0  10      951.34      991.31     29.31 o 
   9   0  10     5071.07     5145.44    109.30 o 
  10   0  10     3760.15     3710.51    151.45 o 
  11   0  10      816.59      847.92     77.41 o 
  12   0  10        6.91       11.72     33.78 o 
 -12   1  10       38.10       34.29     51.96 o 
 -11   1  10       37.03       39.49     45.20 o 
 -10   1  10     1031.06     1032.01     46.82 o 
  -9   1  10     1581.21     1708.80     60.61 o 
  -8   1  10     2531.55     2406.72     56.00 o 
  -7   1  10      233.18      253.60     14.73 o 
  -6   1  10      810.06      784.24     19.21 o 
  -5   1  10      350.84      365.64     11.10 o 
  -4   1  10      990.69     1062.56     18.49 o 
  -3   1  10    15664.61    15875.67    233.77 o 
  -2   1  10     2225.03     2165.94     28.19 o 
  -1   1  10    22760.80    23022.81    296.29 o 
   0   1  10       69.94      105.20      3.79 o 
   1   1  10    23698.25    23825.17    391.12 o 
   2   1  10     1765.14     1726.51     25.03 o 
   3   1  10    14323.77    15112.09    218.78 o 
   4   1  10      794.61      868.22     21.36 o 
   5   1  10      342.85      362.65      9.52 o 
   6   1  10      640.59      659.58     22.44 o 
   7   1  10      353.12      379.31     16.07 o 
   8   1  10     2660.98     2598.34     53.80 o 
   9   1  10     1524.01     1562.35     46.02 o 
  10   1  10      883.98      966.48     49.77 o 
  11   1  10       15.96       23.38     37.41 o 
 -11   2  10      723.93      825.58     78.97 o 
 -10   2  10      556.82      605.39     56.11 o 
  -9   2  10     2498.67     2470.45     62.47 o 
  -8   2  10     1479.24     1527.00     39.87 o 
  -7   2  10     3092.18     2976.18     68.15 o 
  -6   2  10     2765.26     2810.23     85.14 o 
  -5   2  10     5237.01     5176.15     83.17 o 
  -4   2  10     4829.37     4777.93     76.64 o 
  -3   2  10      797.63      904.91     14.15 o 
  -2   2  10     9930.04     9723.98    125.10 o 
  -1   2  10      331.10      347.48      8.31 o 
   0   2  10      880.89      879.37     13.43 o 
   1   2  10      470.16      491.44      8.71 o 
   2   2  10     9750.50     9709.26    125.51 o 
   3   2  10      927.79     1044.70     16.58 o 
   4   2  10     5644.36     5628.06     73.79 o 
   5   2  10     5379.86     5508.01     91.66 o 
   6   2  10     3559.38     3562.60     60.56 o 
   7   2  10     2905.15     2950.86     59.44 o 
   8   2  10     1450.44     1525.24     39.47 o 
   9   2  10     2298.72     2285.09     54.72 o 
  10   2  10      643.74      683.02     28.04 o 
 -11   3  10     1553.61     1639.56     77.52 o 
 -10   3  10      397.05      440.59     32.47 o 
  -9   3  10      490.24      556.33     29.85 o 
  -8   3  10      895.29      866.39     23.71 o 
  -7   3  10     1162.43     1135.09     27.63 o 
  -6   3  10     2276.78     2291.54     45.14 o 
  -5   3  10      229.83      214.73     11.99 o 
  -4   3  10    12536.35    12418.91    173.54 o 
  -3   3  10     3188.18     3327.28     44.77 o 
  -2   3  10     2931.38     2862.96     40.32 o 
  -1   3  10     5939.19     5924.05     77.69 o 
   0   3  10     2419.36     2346.43     33.57 o 
   1   3  10     5941.70     5938.62     99.15 o 
   2   3  10     2166.83     2117.19     29.30 o 
   3   3  10     3359.24     3526.73     47.23 o 
   4   3  10    11026.13    10934.72    141.61 o 
   5   3  10      120.31      126.19     12.69 o 
   6   3  10     2477.55     2501.69     47.22 o 
   7   3  10     1180.08     1180.47     29.22 o 
   8   3  10      891.38      869.24     33.37 o 
   9   3  10      544.01      593.68     29.34 o 
  10   3  10      440.98      514.55     28.96 o 
 -11   4  10      300.52      338.08     43.68 o 
 -10   4  10     2528.91     2291.80    188.34 o 
  -9   4  10      459.04      425.46     30.95 o 
  -8   4  10     1633.67     1603.18     38.87 o 
  -7   4  10     2247.55     2200.88     48.46 o 
  -6   4  10     2589.22     2621.84     55.56 o 
  -5   4  10      189.04      200.34      9.56 o 
  -4   4  10     3696.88     3718.20     57.32 o 
  -3   4  10     8022.41     7842.40    128.88 o 
  -2   4  10     3230.40     3352.38     45.47 o 
  -1   4  10     1333.03     1354.34     21.48 o 
   0   4  10    16367.56    16279.66    226.32 o 
   1   4  10     1543.12     1566.29     22.61 o 
   2   4  10     3342.25     3494.87     54.50 o 
   3   4  10     8786.66     8686.99    112.84 o 
   4   4  10     4135.55     4205.76     58.85 o 
   5   4  10      160.01      180.56      8.91 o 
   6   4  10     2647.75     2702.80     48.04 o 
   7   4  10     2393.51     2431.39     64.06 o 
   8   4  10     2079.74     2038.98     50.14 o 
   9   4  10      510.94      505.83     27.16 o 
  10   4  10     2087.91     2026.56     67.91 o 
 -11   5  10      254.60      295.50     34.46 o 
 -10   5  10      173.10      222.14     30.81 o 
  -9   5  10      234.11      243.37     22.64 o 
  -8   5  10      536.37      573.53     22.95 o 
  -7   5  10       71.53       83.21     13.82 o 
  -6   5  10     1799.37     1845.32     42.76 o 
  -5   5  10     2183.47     2085.95     35.41 o 
  -4   5  10     2667.19     2564.07     52.25 o 
  -3   5  10     3137.28     3089.80     46.08 o 
  -2   5  10     7392.32     7389.41     97.37 o 
  -1   5  10     1675.33     1733.54     25.66 o 
   0   5  10     5143.51     5544.44     73.47 o 
   1   5  10     1564.23     1619.52     23.98 o 
   2   5  10     7211.79     7092.82     97.52 o 
   3   5  10     3359.33     3273.31     49.56 o 
   4   5  10     2780.38     2695.32     43.09 o 
   5   5  10     2367.82     2243.24     48.71 o 
   6   5  10     1834.28     1867.34     38.94 o 
   7   5  10       39.69       61.57     15.05 o 
   8   5  10      680.57      734.39     32.43 o 
   9   5  10      283.57      335.06     22.35 o 
  10   5  10      174.46      230.72     27.81 o 
  11   5  10      374.92      408.89     41.05 o 
 -10   6  10      300.37      283.09     33.71 o 
  -9   6  10      365.06      371.80     24.04 o 
  -8   6  10      121.67      128.08     16.75 o 
  -7   6  10      770.01      751.52     25.88 o 
  -6   6  10     2146.95     2106.57     55.80 o 
  -5   6  10     6430.47     6399.08    103.39 o 
  -4   6  10     1133.35     1087.48     21.32 o 
  -3   6  10     1472.43     1401.40     24.61 o 
  -2   6  10     1386.63     1403.17     22.82 o 
  -1   6  10     2290.33     2215.79     33.95 o 
   0   6  10      459.04      506.36     12.42 o 
   1   6  10     2480.15     2437.12     38.88 o 
   2   6  10     1284.22     1227.23     22.58 o 
   3   6  10     1803.13     1666.60     32.02 o 
   4   6  10     1099.13     1116.58     33.07 o 
   5   6  10     6155.35     5996.27    170.01 o 
   6   6  10     2545.28     2515.29     71.58 o 
   7   6  10      757.31      745.53     32.61 o 
   8   6  10      210.84      202.22     20.02 o 
   9   6  10      335.39      397.87     25.19 o 
  10   6  10      361.95      348.66     67.28 o 
 -10   7  10       47.61       63.09     28.72 o 
  -9   7  10      123.88      182.27     21.89 o 
  -8   7  10      442.48      433.61     21.21 o 
  -7   7  10      195.92      195.57     18.15 o 
  -6   7  10      717.67      711.11     26.51 o 
  -5   7  10     1409.94     1415.34     28.58 o 
  -4   7  10     3854.29     3872.65     65.80 o 
  -3   7  10     2801.55     2755.82     43.54 o 
  -2   7  10      437.99      459.44     14.40 o 
  -1   7  10     5036.73     4977.47     70.22 o 
   0   7  10      214.03      239.39     10.32 o 
   1   7  10     5464.25     5448.60     81.07 o 
   2   7  10      501.33      487.72     14.81 o 
   3   7  10     3207.33     3140.68     52.25 o 
   4   7  10     3867.48     3832.29     88.62 o 
   5   7  10     1244.91     1198.89     32.73 o 
   6   7  10      824.34      762.90     27.06 o 
   7   7  10      117.34      101.16     19.31 o 
   8   7  10      441.35      446.02     53.69 o 
   9   7  10      114.91      195.52     45.96 o 
  10   7  10       35.60       79.56     29.19 o 
  -9   8  10      715.56      697.61     32.60 o 
  -8   8  10      253.51      294.73     20.70 o 
  -7   8  10     2337.46     2326.36     50.88 o 
  -6   8  10      602.11      604.60     22.23 o 
  -5   8  10     1187.00     1132.88     25.76 o 
  -4   8  10      401.29      411.12     15.95 o 
  -3   8  10     3877.43     3843.21     62.02 o 
  -2   8  10      781.22      766.42     20.87 o 
  -1   8  10      909.84      935.97     20.32 o 
   0   8  10       57.02       67.30     10.46 o 
   1   8  10      872.23      871.67     20.17 o 
   2   8  10      661.47      600.04     19.18 o 
   3   8  10     3312.94     3153.33     58.96 o 
   4   8  10      468.64      504.94     22.32 o 
   5   8  10     1220.25     1144.73     33.31 o 
   6   8  10      585.90      582.41     25.27 o 
   7   8  10     1978.36     2081.13    116.76 o 
   8   8  10      308.65      327.43     27.88 o 
   9   8  10      902.99      983.73     70.92 o 
  -8   9  10       76.21       66.39     19.04 o 
  -7   9  10      276.28      307.94     20.99 o 
  -6   9  10     1852.01     1960.81     52.06 o 
  -5   9  10     1039.17     1056.43     31.27 o 
  -4   9  10      107.70      143.34     16.68 o 
  -3   9  10     1890.91     1854.31     37.82 o 
  -2   9  10     3154.48     3150.76     53.09 o 
  -1   9  10     1277.28     1281.65     29.56 o 
   0   9  10     1559.00     1563.86     30.32 o 
   1   9  10     1351.60     1309.75     31.75 o 
   2   9  10     3176.79     3099.42     65.10 o 
   3   9  10     2417.56     2350.20     47.65 o 
   4   9  10       63.81       65.14     17.27 o 
   5   9  10     1099.98     1051.59     33.77 o 
   6   9  10     2092.30     2083.62     51.55 o 
   7   9  10      275.12      232.52     27.67 o 
   8   9  10       67.29       35.67     46.33 o 
  -7  10  10      188.33      197.96     23.06 o 
  -6  10  10      288.29      313.29     22.43 o 
  -5  10  10     1537.14     1658.66     41.97 o 
  -4  10  10      530.00      527.26     21.61 o 
  -3  10  10      790.14      839.88     24.74 o 
  -2  10  10      293.99      337.51     18.43 o 
  -1  10  10     1266.05     1260.20     30.72 o 
   0  10  10      277.49      313.84     23.43 o 
   1  10  10     1245.78     1242.56     36.94 o 
   2  10  10      196.75      230.84     27.19 o 
   3  10  10      783.82      781.47     26.96 o 
   4  10  10      496.99      501.26     26.05 o 
   5  10  10     1310.69     1324.37     52.19 o 
   6  10  10      309.85      326.61     38.19 o 
   7  10  10      240.07      237.80     29.07 o 
  -5  11  10       37.01       17.55     20.03 o 
  -4  11  10     1076.47     1114.44     31.40 o 
  -3  11  10      305.08      367.24     22.45 o 
  -2  11  10     1657.89     1831.66     42.79 o 
  -1  11  10      233.81      259.23     21.27 o 
   0  11  10     1146.47     1147.12     33.51 o 
   1  11  10      172.44      199.80     19.86 o 
   2  11  10     1562.42     1673.47     40.67 o 
   3  11  10      333.70      361.26     25.82 o 
   4  11  10     1305.38     1326.58     41.32 o 
   5  11  10       69.66       17.10     22.26 o 
  -3  12  10       95.64      106.68     23.13 o 
  -2  12  10       30.48       65.48     20.63 o 
  -1  12  10      756.92      857.65     40.87 o 
   0  12  10      445.35      517.16     31.14 o 
   1  12  10      758.39      815.47     36.21 o 
   2  12  10       58.83       50.47     27.18 o 
   3  12  10      131.62      168.38     31.88 o 
   1   0  11    11438.23    11911.50    154.18 o 
   2   0  11     4312.25     4384.88     57.91 o 
   3   0  11     1446.46     1569.83     23.41 o 
   4   0  11     5764.69     5614.94    109.96 o 
   5   0  11    13607.03    13977.78    205.77 o 
   6   0  11      266.13      330.55     11.51 o 
   7   0  11      285.05      287.50     15.09 o 
   8   0  11      430.09      380.78     18.07 o 
   9   0  11      370.96      406.22     20.11 o 
  10   0  11       19.65       58.64     36.63 o 
  11   0  11       76.49       76.37     45.72 o 
 -11   1  11      771.03      793.36     76.37 o 
 -10   1  11     1098.30     1042.12     44.20 o 
  -9   1  11     4013.61     4108.13    102.43 o 
  -8   1  11     1845.97     1746.57     43.31 o 
  -7   1  11     1655.20     1503.75     38.17 o 
  -6   1  11     3917.36     3898.97     71.26 o 
  -5   1  11     1511.11     1508.61     27.01 o 
  -4   1  11    14194.03    14115.57    207.66 o 
  -3   1  11      910.95      882.18     13.79 o 
  -2   1  11     1939.28     1900.91     26.04 o 
  -1   1  11     1067.03     1120.31     15.72 o 
   0   1  11      522.51      508.40      8.68 o 
   1   1  11      882.98      945.31     14.27 o 
   2   1  11     2207.15     2157.44     30.94 o 
   3   1  11     1011.82      993.68     15.95 o 
   4   1  11    13768.11    13681.76    220.04 o 
   5   1  11     1542.15     1531.12     25.04 o 
   6   1  11     4136.90     4155.07     65.81 o 
   7   1  11     1413.31     1351.65     31.80 o 
   8   1  11     1725.87     1767.90     48.56 o 
   9   1  11     3901.17     3846.36     84.70 o 
  10   1  11      925.81      946.75     84.89 o 
  11   1  11      649.56      598.01     63.39 o 
 -11   2  11      158.99      189.12     54.03 o 
 -10   2  11       67.76       82.02     31.03 o 
  -9   2  11      905.39      863.51     29.91 o 
  -8   2  11      916.09      900.11     29.33 o 
  -7   2  11     2598.56     2675.04     51.71 o 
  -6   2  11      884.50      881.44     21.79 o 
  -5   2  11      261.80      288.64     10.15 o 
  -4   2  11     8225.85     8281.61    123.11 o 
  -3   2  11    19922.46    20173.79    258.69 o 
  -2   2  11    10364.40    10507.54    135.49 o 
  -1   2  11      161.84      130.10      5.96 o 
   0   2  11     7730.88     7785.22    105.87 o 
   1   2  11       61.74       61.57      4.02 o 
   2   2  11     9250.43     9364.11    121.09 o 
   3   2  11    19788.27    20054.91    269.34 o 
   4   2  11     8254.99     8321.01    116.81 o 
   5   2  11      331.37      376.68     12.60 o 
   6   2  11      810.75      786.12     18.26 o 
   7   2  11     2179.74     2281.21     47.92 o 
   8   2  11      952.66      986.55     29.68 o 
   9   2  11      868.85      862.31     29.29 o 
  10   2  11       76.57       77.42     17.44 o 
 -11   3  11      344.79      402.35     44.61 o 
 -10   3  11     2436.19     2560.74    237.66 o 
  -9   3  11       43.90       43.25     16.24 o 
  -8   3  11     1623.30     1570.27     34.86 o 
  -7   3  11     1977.79     2001.47     41.13 o 
  -6   3  11     7160.62     6942.76    124.20 o 
  -5   3  11     1202.74     1152.50     24.44 o 
  -4   3  11     1604.94     1581.72     27.02 o 
  -3   3  11     1031.06     1056.86     16.77 o 
  -2   3  11     4673.69     4621.82     61.17 o 
  -1   3  11     3578.25     3535.34     47.35 o 
   0   3  11      295.47      196.46      6.11 o 
   1   3  11     4398.36     4403.54     57.39 o 
   2   3  11     4002.86     3972.68     52.90 o 
   3   3  11      873.04      878.18     14.40 o 
   4   3  11     2119.40     2129.49     32.24 o 
   5   3  11     1437.83     1382.08     26.76 o 
   6   3  11     7237.15     7037.84    124.53 o 
   7   3  11     1846.12     1896.98     45.42 o 
   8   3  11     2190.02     2114.65     51.03 o 
   9   3  11       23.58       58.99     18.30 o 
  10   3  11     2246.57     2216.29     62.89 o 
 -11   4  11      538.15      548.33     77.41 o 
 -10   4  11      726.76      771.86     43.07 o 
  -9   4  11     1059.07     1051.03     34.44 o 
  -8   4  11     1275.95     1266.05     40.38 o 
  -7   4  11     1867.60     1720.29     43.39 o 
  -6   4  11     1072.48     1005.29     25.18 o 
  -5   4  11     1780.36     1726.26     30.00 o 
  -4   4  11     3227.75     3141.90     52.67 o 
  -3   4  11     1034.55      955.00     23.59 o 
  -2   4  11    11059.28    10755.80    145.98 o 
  -1   4  11      576.48      598.62     13.94 o 
   0   4  11      117.47       72.20      5.32 o 
   1   4  11      568.39      592.77     11.62 o 
   2   4  11    10625.58    10435.93    149.67 o 
   3   4  11     1179.78     1178.62     19.37 o 
   4   4  11     2730.94     2649.91     42.05 o 
   5   4  11     1569.33     1509.07     29.34 o 
   6   4  11     1449.78     1374.81     29.95 o 
   7   4  11     2123.05     2077.48    113.52 o 
   8   4  11     1332.31     1411.40     43.35 o 
   9   4  11     1058.79     1076.48     39.15 o 
  10   4  11      755.27      761.86     35.45 o 
 -10   5  11     1447.25     1416.08     59.45 o 
  -9   5  11       54.62       98.16     18.61 o 
  -8   5  11     3070.18     2940.07     58.48 o 
  -7   5  11     1568.32     1589.76     35.85 o 
  -6   5  11      456.02      483.13     20.57 o 
  -5   5  11       67.55       82.10      9.49 o 
  -4   5  11     2178.13     2147.26     36.18 o 
  -3   5  11     1067.95      980.06     18.95 o 
  -2   5  11     2278.94     2257.59     32.53 o 
  -1   5  11     7172.16     7101.85     93.89 o 
   0   5  11     1550.83     1494.40     34.95 o 
   1   5  11     7217.26     7074.67     92.52 o 
   2   5  11     2390.75     2429.03     39.71 o 
   3   5  11     1289.92     1182.17     20.13 o 
   4   5  11     2159.39     2144.95     39.11 o 
   5   5  11       38.72       33.26     11.54 o 
   6   5  11      786.33      807.22     24.74 o 
   7   5  11     1203.01     1251.70     40.11 o 
   8   5  11     3247.30     3167.16     81.88 o 
   9   5  11       92.91      130.81     21.42 o 
  10   5  11     1334.70     1354.00     55.62 o 
 -10   6  11      779.94      835.13     57.14 o 
  -9   6  11     1602.87     1602.61     45.63 o 
  -8   6  11     1487.27     1409.22     48.91 o 
  -7   6  11      610.37      624.70     23.87 o 
  -6   6  11      716.19      705.61     24.48 o 
  -5   6  11     1973.74     2012.80     36.27 o 
  -4   6  11     2312.53     2254.75     38.59 o 
  -3   6  11      873.42      828.62     23.01 o 
  -2   6  11      401.91      403.33     12.72 o 
  -1   6  11     1012.85      950.07     17.59 o 
   0   6  11     8100.96     7986.01    127.22 o 
   1   6  11     1650.68     1554.68     25.27 o 
   2   6  11      203.74      212.89     10.52 o 
   3   6  11     1359.63     1305.46     25.28 o 
   4   6  11     2004.09     1949.31     44.35 o 
   5   6  11     1851.27     1765.34     58.94 o 
   6   6  11      675.14      656.50     36.60 o 
   7   6  11      673.39      692.22     31.31 o 
   8   6  11     1614.19     1621.29     51.49 o 
   9   6  11     1708.29     1743.89     54.71 o 
  10   6  11      649.88      739.09     49.62 o 
  -9   7  11     2950.60     3103.14    117.16 o 
  -8   7  11      223.92      241.03     17.65 o 
  -7   7  11      542.21      548.85     22.13 o 
  -6   7  11      380.48      364.40     18.06 o 
  -5   7  11     1978.96     1944.24     35.52 o 
  -4   7  11      148.07      157.89     12.84 o 
  -3   7  11     2083.84     2015.16     35.95 o 
  -2   7  11      327.45      320.32     12.26 o 
  -1   7  11     2004.55     1902.88     31.02 o 
   0   7  11     6914.02     6871.76    101.07 o 
   1   7  11     2138.63     2059.11     34.48 o 
   2   7  11      539.80      482.43     14.39 o 
   3   7  11     1933.18     1931.12     41.44 o 
   4   7  11      140.90      154.49     15.62 o 
   5   7  11     1603.82     1540.24     52.94 o 
   6   7  11      486.01      465.16     21.28 o 
   7   7  11      511.69      575.97     33.85 o 
   8   7  11      253.17      277.76     26.12 o 
   9   7  11     2998.88     3167.45    100.37 o 
  -9   8  11       53.21       51.36     22.79 o 
  -8   8  11      423.20      432.47     22.38 o 
  -7   8  11      578.72      615.44     24.46 o 
  -6   8  11      961.32      934.26     28.99 o 
  -5   8  11      874.36      913.06     26.29 o 
  -4   8  11      224.72      245.56     14.14 o 
  -3   8  11     2404.71     2368.08     41.63 o 
  -2   8  11      908.74      927.70     22.81 o 
  -1   8  11     3642.80     3620.24     53.90 o 
   0   8  11     2311.18     2298.33     39.10 o 
   1   8  11     3403.70     3387.40     61.89 o 
   2   8  11      882.89      824.17     21.47 o 
   3   8  11     2937.45     2833.80     54.34 o 
   4   8  11      305.41      281.32     18.82 o 
   5   8  11      779.39      768.82     28.51 o 
   6   8  11     1107.08     1009.33     40.50 o 
   7   8  11      535.35      542.69     39.25 o 
   8   8  11      476.82      437.92     43.34 o 
   9   8  11       41.08       31.27     29.61 o 
  -8   9  11      311.30      281.79     24.17 o 
  -7   9  11     1692.30     1654.59     41.39 o 
  -6   9  11      366.73      412.53     24.30 o 
  -5   9  11     1422.22     1479.23     37.97 o 
  -4   9  11      451.65      460.27     19.72 o 
  -3   9  11      240.42      231.92     15.15 o 
  -2   9  11      313.33      328.58     19.62 o 
  -1   9  11     2199.11     2223.19     43.17 o 
   0   9  11      691.68      634.63     19.40 o 
   1   9  11     2272.54     2234.54     41.30 o 
   2   9  11      390.21      367.01     21.37 o 
   3   9  11      161.34      161.55     16.04 o 
   4   9  11      464.42      465.68     24.52 o 
   5   9  11     1172.49     1208.77     36.59 o 
   6   9  11      321.72      369.56     23.84 o 
   7   9  11     1627.22     1571.37     53.96 o 
   8   9  11      346.56      376.84     62.13 o 
  -7  10  11      114.19      145.03     29.35 o 
  -6  10  11      377.63      417.78     31.89 o 
  -5  10  11      405.25      399.55     23.25 o 
  -4  10  11      142.33      179.66     17.86 o 
  -3  10  11     1607.34     1700.94     37.32 o 
  -2  10  11     2659.14     2818.41     53.09 o 
  -1  10  11     1702.31     1771.45     37.90 o 
   0  10  11      120.03      144.08     17.92 o 
   1  10  11     1793.94     1745.09     35.85 o 
   2  10  11     2611.20     2519.66     51.82 o 
   3  10  11     1728.06     1694.75     39.35 o 
   4  10  11      232.93      253.54     21.98 o 
   5  10  11      504.34      490.43     25.81 o 
   6  10  11      356.65      423.02     46.49 o 
   7  10  11      117.77       43.51     41.49 o 
  -5  11  11      327.27      352.22     24.24 o 
  -4  11  11      544.26      583.04     24.20 o 
  -3  11  11      827.04      924.05     39.41 o 
  -2  11  11      290.52      319.12     20.07 o 
  -1  11  11      355.15      367.32     22.16 o 
   0  11  11        1.16        5.23     17.94 o 
   1  11  11      266.99      285.07     21.09 o 
   2  11  11      277.50      334.62     21.74 o 
   3  11  11      876.32      885.73     42.10 o 
   4  11  11      557.93      578.21     38.62 o 
   5  11  11      277.52      238.11     30.07 o 
  -3  12  11      687.31      700.07     33.10 o 
  -2  12  11      417.83      442.12     25.79 o 
  -1  12  11      210.14      258.72     23.60 o 
   0  12  11     3104.98     3268.47     90.42 o 
   1  12  11      207.78      287.60     27.35 o 
   2  12  11      361.37      421.88     24.66 o 
   3  12  11      645.41      674.23     48.78 o 
   0   0  12     4749.36     4695.56    190.92 o 
   1   0  12     7893.13     8523.52    119.75 o 
   2   0  12       77.72       69.78      4.08 o 
   4   0  12    14181.27    13666.74    201.37 o 
   5   0  12     2080.84     2248.81     36.22 o 
   6   0  12     3196.46     3340.02     57.80 o 
   7   0  12     1331.16     1200.56     29.26 o 
   8   0  12      221.57      213.68     17.51 o 
   9   0  12      275.02      267.31     24.60 o 
  10   0  12      153.07       95.33     26.08 o 
  11   0  12      301.13      405.77     54.55 o 
 -11   1  12       52.52       68.58     48.84 o 
 -10   1  12      787.45      862.69     55.42 o 
  -9   1  12     2286.54     2275.52     62.55 o 
  -8   1  12     1251.29     1236.79     35.13 o 
  -7   1  12      715.48      706.25     24.22 o 
  -6   1  12      680.63      691.85     18.34 o 
  -5   1  12     2425.18     2326.20     39.47 o 
  -4   1  12     8410.03     8343.72    123.90 o 
  -3   1  12     3897.55     3976.19     52.66 o 
  -2   1  12     4846.40     4652.78     58.79 o 
  -1   1  12     2454.37     2539.97     36.85 o 
   0   1  12       60.99       53.70      3.99 o 
   1   1  12     2081.88     2152.40     30.81 o 
   2   1  12     5050.87     4886.23     70.61 o 
   3   1  12     3839.32     3972.18     55.33 o 
   4   1  12     7613.83     7576.37    112.80 o 
   5   1  12     2542.82     2431.69     36.40 o 
   6   1  12      693.17      733.89     16.47 o 
   7   1  12      632.54      606.54     20.67 o 
   8   1  12     1760.07     1798.17     40.71 o 
   9   1  12     2445.92     2455.35     58.47 o 
  10   1  12      802.89      851.20     34.88 o 
  11   1  12      112.72      163.14     47.28 o 
 -11   2  12       70.16      142.88     49.88 o 
 -10   2  12     2292.53     2344.58     92.58 o 
  -9   2  12      489.04      448.11     23.37 o 
  -8   2  12     2127.99     2080.69     50.66 o 
  -7   2  12      157.09      152.42     10.86 o 
  -6   2  12     2977.24     2921.14     55.23 o 
  -5   2  12      947.77      968.58     20.02 o 
  -4   2  12     1982.60     1997.15     37.33 o 
  -3   2  12     8641.93     8874.23    114.97 o 
  -2   2  12     7870.78     8072.73    109.93 o 
  -1   2  12    13477.31    14192.66    192.23 o 
   0   2  12     7543.37     7556.42     98.51 o 
   1   2  12    13477.92    14146.30    186.98 o 
   2   2  12     7069.02     7378.93     96.03 o 
   3   2  12     9648.88    10126.39    131.20 o 
   4   2  12     2156.88     2141.01     32.35 o 
   5   2  12     1079.43     1105.67     20.68 o 
   6   2  12     2591.07     2538.59     54.82 o 
   7   2  12      129.68      128.69     12.41 o 
   8   2  12     2323.57     2219.73     80.19 o 
   9   2  12      446.32      432.93     21.73 o 
  10   2  12     2083.39     2177.26     54.71 o 
 -11   3  12     1630.39     1703.98     78.79 o 
 -10   3  12      284.15      308.59     31.96 o 
  -9   3  12     1266.41     1254.32     38.01 o 
  -8   3  12      685.60      591.97     24.64 o 
  -7   3  12     4316.71     4241.90     78.67 o 
  -6   3  12      123.36      118.30     10.67 o 
  -5   3  12     7580.91     7401.64    117.70 o 
  -4   3  12      996.55     1005.61     20.33 o 
  -3   3  12     1944.76     1998.11     30.63 o 
  -2   3  12     8819.92     8694.18    112.82 o 
  -1   3  12     6186.08     6292.55     99.19 o 
   0   3  12    10782.17    10672.58    144.33 o 
   1   3  12     6221.82     6482.10     80.89 o 
   2   3  12     7952.44     7988.04    104.21 o 
   3   3  12     1722.25     1799.32     25.73 o 
   4   3  12      810.09      769.95     15.52 o 
   5   3  12     6820.97     6575.49    109.12 o 
   6   3  12      134.74      135.25      9.23 o 
   7   3  12     4520.07     4689.94    150.93 o 
   8   3  12      688.28      630.17     25.51 o 
   9   3  12     1283.42     1310.82     43.14 o 
  10   3  12      307.98      331.42     25.27 o 
  11   3  12     1871.11     1946.78    113.26 o 
 -11   4  12      215.49      302.25     73.52 o 
 -10   4  12      549.49      531.34     37.25 o 
  -9   4  12      507.11      523.77     30.39 o 
  -8   4  12     1159.83     1118.59     29.10 o 
  -7   4  12      215.62      253.93     14.54 o 
  -6   4  12      408.29      431.22     17.23 o 
  -5   4  12      152.78      174.40     10.48 o 
  -4   4  12     1288.95     1256.15     23.53 o 
  -3   4  12     7903.10     7660.49    108.57 o 
  -2   4  12     4316.56     4140.01     70.10 o 
  -1   4  12     7412.40     7364.88     96.71 o 
   0   4  12       62.60       61.48      5.34 o 
   1   4  12     8422.82     8299.62    179.99 o 
   2   4  12     4214.01     4154.16     55.57 o 
   3   4  12     8699.40     8640.08    121.78 o 
   4   4  12     1412.41     1384.41     24.33 o 
   5   4  12      188.71      195.35      9.92 o 
   6   4  12      646.56      634.43     19.08 o 
   7   4  12      207.18      221.18     18.57 o 
   8   4  12     1276.58     1317.32     71.94 o 
   9   4  12      528.06      554.59     45.49 o 
  10   4  12      543.14      542.26     30.85 o 
  11   4  12      139.39      215.71     31.95 o 
 -10   5  12      448.83      467.39     36.96 o 
  -9   5  12     3294.33     3196.98    113.28 o 
  -8   5  12      415.78      454.74     19.78 o 
  -7   5  12     3868.06     3947.96     75.41 o 
  -6   5  12     3429.80     3388.56     65.16 o 
  -5   5  12      642.41      587.25     16.64 o 
  -4   5  12     3276.76     3102.35     50.16 o 
  -3   5  12     1124.12     1100.78     20.58 o 
  -2   5  12     2683.81     2647.11     37.39 o 
  -1   5  12     3719.22     3672.63     50.23 o 
   0   5  12      298.25      229.70      7.91 o 
   1   5  12     3808.03     3704.55     50.06 o 
   2   5  12     2354.95     2276.41     34.13 o 
   3   5  12     1003.00      995.35     18.24 o 
   4   5  12     3096.80     2940.27     51.81 o 
   5   5  12      688.92      673.50     22.28 o 
   6   5  12     3768.54     3644.08     85.72 o 
   7   5  12     3741.43     3771.30     95.73 o 
   8   5  12      468.08      482.33     26.40 o 
   9   5  12     3303.54     3404.73     89.25 o 
  10   5  12      426.60      477.55     30.70 o 
 -10   6  12      678.11      642.82     42.09 o 
  -9   6  12      580.06      548.06     23.69 o 
  -8   6  12      113.72      123.35     15.76 o 
  -7   6  12     1346.34     1356.66     33.61 o 
  -6   6  12      421.35      411.90     18.10 o 
  -5   6  12     2531.67     2418.11     41.45 o 
  -4   6  12     2504.81     2435.54     41.54 o 
  -3   6  12      764.99      699.72     16.86 o 
  -2   6  12      191.31      187.68      9.68 o 
  -1   6  12     5040.77     4937.35     70.04 o 
   0   6  12     9305.10     9028.44    118.26 o 
   1   6  12     4902.39     4757.13     77.18 o 
   2   6  12      123.16      133.10      8.84 o 
   3   6  12      561.91      481.41     14.15 o 
   4   6  12     2192.67     2124.15     47.22 o 
   5   6  12     2584.56     2423.36     53.25 o 
   6   6  12      408.73      442.86     20.18 o 
   7   6  12     1110.87     1236.33     94.96 o 
   8   6  12      147.71      157.52     22.66 o 
   9   6  12      586.22      623.51     41.65 o 
  10   6  12      593.18      652.27     41.37 o 
  -9   7  12      597.84      589.34     25.26 o 
  -8   7  12     3553.69     3475.27     69.51 o 
  -7   7  12     1474.48     1472.64     41.64 o 
  -6   7  12       96.65       91.27     15.17 o 
  -5   7  12      622.17      620.03     20.34 o 
  -4   7  12     2528.76     2502.83     43.23 o 
  -3   7  12     3447.15     3379.35     51.80 o 
  -2   7  12      326.44      335.47     12.49 o 
  -1   7  12     1394.56     1324.34     23.97 o 
   0   7  12       75.56      107.22      9.06 o 
   1   7  12     1167.83     1074.44     28.21 o 
   2   7  12      247.90      231.09     11.29 o 
   3   7  12     3751.65     3573.58     62.90 o 
   4   7  12     2815.45     2728.80     60.32 o 
   5   7  12      538.05      519.69     22.17 o 
   6   7  12      254.54      247.72     18.54 o 
   7   7  12     1348.04     1352.52     56.31 o 
   8   7  12     3367.72     3411.74     90.52 o 
   9   7  12      489.81      584.57     38.43 o 
  -9   8  12      353.86      343.99     26.96 o 
  -8   8  12      620.30      625.46     25.56 o 
  -7   8  12      243.88      231.04     18.96 o 
  -6   8  12      617.66      626.84     24.26 o 
  -5   8  12     3117.41     3119.34     52.94 o 
  -4   8  12      682.73      702.98     20.96 o 
  -3   8  12      775.87      780.74     21.12 o 
  -2   8  12     3875.55     3938.26     67.36 o 
  -1   8  12      546.91      561.38     18.26 o 
   0   8  12     3600.40     3507.82     70.13 o 
   1   8  12      564.68      565.33     16.98 o 
   2   8  12     3509.23     3420.03     57.14 o 
   3   8  12      837.39      820.39     28.99 o 
   4   8  12      722.22      689.92     26.12 o 
   5   8  12     2871.60     2718.39     92.99 o 
   6   8  12      525.67      551.80     25.16 o 
   7   8  12      297.88      251.65     27.01 o 
   8   8  12      702.44      769.20     37.98 o 
   9   8  12      343.46      371.84    104.69 o 
  -8   9  12      276.80      248.20     21.99 o 
  -7   9  12       68.36       91.03     18.78 o 
  -6   9  12     3727.87     3752.26     81.71 o 
  -5   9  12      968.09     1030.85     31.72 o 
  -4   9  12      564.49      535.92     20.82 o 
  -3   9  12     1855.51     1858.95     36.14 o 
  -2   9  12      553.47      566.39     19.58 o 
  -1   9  12     1405.81     1391.71     31.35 o 
   0   9  12       38.69       41.94     11.67 o 
   1   9  12     1241.43     1233.39     28.19 o 
   2   9  12      517.26      494.61     19.98 o 
   3   9  12     1938.08     1836.66     42.61 o 
   4   9  12      729.49      689.23     27.88 o 
   5   9  12      954.43      954.86     32.54 o 
   6   9  12     3730.47     3691.27     80.34 o 
   7   9  12      107.64      125.44     36.81 o 
   8   9  12      248.30      263.17    111.96 o 
  -6  10  12        7.67       28.50     21.30 o 
  -5  10  12       54.41       50.41     18.66 o 
  -4  10  12      913.16      891.72     31.07 o 
  -3  10  12     2437.59     2510.06     60.37 o 
  -2  10  12      916.69      983.91     27.98 o 
  -1  10  12       87.36      112.07     16.02 o 
   0  10  12      287.11      297.15     19.27 o 
   1  10  12       64.93       56.11     14.81 o 
   2  10  12      967.29     1005.61     30.18 o 
   3  10  12     2184.88     2123.97     52.01 o 
   4  10  12      888.72      864.33     31.97 o 
   5  10  12      106.07      140.95     29.02 o 
   6  10  12       30.41        5.98     33.60 o 
  -5  11  12     1123.27     1198.69     43.77 o 
  -4  11  12      660.68      708.87     26.35 o 
  -3  11  12      768.55      783.39     29.41 o 
  -2  11  12      185.87      228.92     19.12 o 
  -1  11  12      516.50      497.26     24.19 o 
   0  11  12       32.75       34.24     18.50 o 
   1  11  12      655.86      728.01     31.81 o 
   2  11  12      273.01      276.55     24.35 o 
   3  11  12      896.15      880.10     34.35 o 
   4  11  12      549.96      557.69     31.27 o 
   5  11  12     1128.40     1127.93     51.96 o 
  -2  12  12      712.49      719.59     32.62 o 
  -1  12  12      825.45      908.95     32.49 o 
   0  12  12       50.98       78.25     21.03 o 
   1  12  12     1026.37     1104.23     46.04 o 
   2  12  12      679.94      743.51     31.07 o 
   1   0  13    13552.65    14008.18    190.59 o 
   2   0  13     8523.86     8550.87    111.52 o 
   3   0  13      907.09      926.89     15.60 o 
   4   0  13     1579.09     1602.02     28.38 o 
   5   0  13      220.76      225.90      8.64 o 
   6   0  13     5269.66     5354.81     90.07 o 
   7   0  13     2920.51     2890.24     59.05 o 
   8   0  13      621.53      674.04     24.82 o 
   9   0  13     1018.26      991.99     31.42 o 
  10   0  13      828.29      824.15     34.68 o 
  11   0  13      818.77      888.96     80.01 o 
 -11   1  13        8.52       27.02     41.56 o 
 -10   1  13      634.80      647.06     44.26 o 
  -9   1  13     1969.93     2037.99     57.13 o 
  -8   1  13     1715.62     1822.07    110.16 o 
  -7   1  13     3073.09     3043.73     62.54 o 
  -6   1  13     2433.68     2446.24     47.10 o 
  -5   1  13     1172.24     1181.86     24.32 o 
  -4   1  13     5849.32     5617.32     84.42 o 
  -3   1  13     2577.33     2508.56     34.43 o 
  -2   1  13     4786.90     4795.11     60.57 o 
  -1   1  13     1259.19     1275.98     18.54 o 
   0   1  13     1917.90     2088.56     28.86 o 
   1   1  13     1571.72     1594.39     23.80 o 
   2   1  13     4253.69     4179.65     77.68 o 
   3   1  13     2838.18     2763.33     39.28 o 
   4   1  13     7174.06     6947.57    107.38 o 
   5   1  13     1062.43     1079.10     21.23 o 
   6   1  13     2132.03     2157.77     36.47 o 
   7   1  13     2964.23     2935.10     59.57 o 
   8   1  13     1740.11     1724.95     39.67 o 
   9   1  13     1894.20     1991.40     50.09 o 
  10   1  13      719.16      748.50     56.66 o 
  11   1  13       40.61       61.53     31.57 o 
 -11   2  13      811.31     1047.78    151.71 o 
 -10   2  13      596.42      707.88     49.36 o 
  -9   2  13      373.39      470.09     24.01 o 
  -8   2  13     1153.32     1129.48     33.61 o 
  -7   2  13     3232.61     3300.42     62.48 o 
  -6   2  13      254.50      263.62     11.90 o 
  -5   2  13     7433.74     7007.78    118.62 o 
  -4   2  13    11742.61    11557.63    180.86 o 
  -3   2  13     2497.83     2452.18     35.11 o 
  -2   2  13      525.84      519.03     10.03 o 
  -1   2  13     5961.74     6140.54     80.63 o 
   0   2  13     1736.07     2029.88     28.33 o 
   1   2  13     5827.56     6094.64     79.76 o 
   2   2  13      694.84      708.15     12.38 o 
   3   2  13     2944.61     3005.68     42.57 o 
   4   2  13    11746.25    11805.65    174.12 o 
   5   2  13     6708.52     6425.81    105.96 o 
   6   2  13      121.58      109.20      8.71 o 
   7   2  13     3128.63     3288.82     80.07 o 
   8   2  13     1206.63     1211.80     34.37 o 
   9   2  13      285.42      336.26     20.44 o 
  10   2  13      604.03      657.89     29.01 o 
  11   2  13      872.96      999.11     80.01 o 
 -11   3  13      138.42      197.74     41.32 o 
 -10   3  13      289.87      301.52     38.94 o 
  -9   3  13      217.00      251.01     23.02 o 
  -8   3  13      172.67      212.63     18.28 o 
  -7   3  13     1701.37     1704.38     36.59 o 
  -6   3  13     1327.08     1369.11     30.67 o 
  -5   3  13     5958.30     5777.01     92.71 o 
  -4   3  13     2304.37     2252.08     48.68 o 
  -3   3  13     6165.40     6272.74     88.88 o 
  -2   3  13     1910.07     1894.41     26.82 o 
  -1   3  13    17452.21    17980.74    232.02 o 
   0   3  13     3075.45     3411.91     46.05 o 
   1   3  13    16913.34    17578.00    251.12 o 
   2   3  13     1980.57     1996.01     29.61 o 
   3   3  13     7532.29     7750.16    101.46 o 
   4   3  13     2121.98     2192.28     55.72 o 
   5   3  13     6008.46     5824.80    104.47 o 
   6   3  13     1718.71     1787.86     46.39 o 
   7   3  13     1447.53     1514.23     39.33 o 
   8   3  13      187.66      225.92     17.46 o 
   9   3  13      243.31      271.65     22.63 o 
  10   3  13      368.99      382.18     26.11 o 
  11   3  13      205.41      281.60     54.03 o 
 -11   4  13      857.92      859.43     58.60 o 
 -10   4  13      812.94      820.09     43.16 o 
  -9   4  13     3542.08     3471.10     80.14 o 
  -8   4  13     1665.36     1656.99     37.48 o 
  -7   4  13     2810.90     2859.85     56.23 o 
  -6   4  13      515.66      458.68     17.55 o 
  -5   4  13     2576.70     2558.35     44.73 o 
  -4   4  13      218.09      227.81     10.74 o 
  -3   4  13     1762.17     1629.62     26.68 o 
  -2   4  13     3489.35     3425.77     48.43 o 
  -1   4  13     1223.70     1110.73     18.03 o 
   0   4  13     1934.82     1782.67     27.04 o 
   1   4  13     1158.82     1103.46     29.15 o 
   2   4  13     3509.38     3400.13     48.39 o 
   3   4  13     1736.80     1640.92     24.47 o 
   4   4  13      210.77      229.82      9.15 o 
   5   4  13     2804.31     2845.76     50.42 o 
   6   4  13      541.65      493.64     17.33 o 
   7   4  13     2601.08     2767.08     71.99 o 
   8   4  13     1635.98     1651.99     76.49 o 
   9   4  13     3609.20     3633.21     94.13 o 
  10   4  13      708.73      798.93     37.81 o 
  11   4  13     1058.80     1120.17    108.85 o 
 -10   5  13      160.62      187.86     30.59 o 
  -9   5  13      843.64      866.01     33.80 o 
  -8   5  13     1158.22     1091.83     29.60 o 
  -7   5  13      913.41      869.04     25.50 o 
  -6   5  13       89.34      104.30     13.17 o 
  -5   5  13      728.80      756.76     20.29 o 
  -4   5  13     3670.21     3521.13     56.23 o 
  -3   5  13     4224.22     4181.04     64.84 o 
  -2   5  13      874.85      836.82     15.88 o 
  -1   5  13     6866.32     6835.21     90.48 o 
   0   5  13     6976.12     6830.74     90.03 o 
   1   5  13     8000.39     7938.06    103.73 o 
   2   5  13      739.74      712.14     15.10 o 
   3   5  13     4359.10     4229.55     65.63 o 
   4   5  13     3547.67     3368.99     58.81 o 
   5   5  13      834.53      870.25     25.47 o 
   6   5  13      133.68      171.53     14.22 o 
   7   5  13      835.30      822.03     37.08 o 
   8   5  13     1014.84      998.95     37.82 o 
   9   5  13      859.57      882.57     38.29 o 
  10   5  13      208.83      244.98     26.43 o 
 -10   6  13      501.31      470.95     38.55 o 
  -9   6  13      213.66      206.83     18.30 o 
  -8   6  13     1073.19     1056.87     30.39 o 
  -7   6  13     2057.56     2093.74     45.56 o 
  -6   6  13     4572.67     4476.15     84.61 o 
  -5   6  13     2125.16     2004.77     37.98 o 
  -4   6  13     1200.21     1175.46     24.37 o 
  -3   6  13     1428.57     1425.61     25.63 o 
  -2   6  13     1255.91     1152.98     21.87 o 
  -1   6  13     1474.57     1398.07     22.58 o 
   0   6  13        1.54       17.18      6.88 o 
   1   6  13     1527.09     1465.65     24.47 o 
   2   6  13     1124.01     1004.92     20.09 o 
   3   6  13     1257.55     1185.15     22.55 o 
   4   6  13     1263.72     1212.29     31.83 o 
   5   6  13     2074.65     2032.67     79.09 o 
   6   6  13     4591.09     4631.78    138.28 o 
   7   6  13     1868.28     1845.25    110.14 o 
   8   6  13     1011.49     1020.10     43.56 o 
   9   6  13      284.52      311.52     36.18 o 
  10   6  13      456.05      444.97     31.07 o 
  -9   7  13      245.82      230.41     20.09 o 
  -8   7  13      473.89      568.84     23.62 o 
  -7   7  13      119.09      163.17     17.15 o 
  -6   7  13      112.62      111.66     15.31 o 
  -5   7  13      967.65      902.53     22.63 o 
  -4   7  13     2219.61     2125.36     38.14 o 
  -3   7  13     2065.28     2112.80     35.07 o 
  -2   7  13    11194.45    11205.07    158.67 o 
  -1   7  13     1223.06     1250.74     23.17 o 
   0   7  13     2110.45     2149.51     34.13 o 
   1   7  13     1172.32     1180.33     23.09 o 
   2   7  13    11235.00    11121.52    200.30 o 
   3   7  13     2230.47     2328.30     43.73 o 
   4   7  13     2210.31     2117.99     67.12 o 
   5   7  13      898.67      852.17     29.12 o 
   6   7  13      209.91      252.84     19.02 o 
   7   7  13      113.04      166.95     23.79 o 
   8   7  13      555.08      581.89     32.20 o 
   9   7  13      166.66      149.66     26.09 o 
  -8   8  13     1445.72     1362.85     37.47 o 
  -7   8  13      120.79      111.05     18.77 o 
  -6   8  13     1217.61     1190.37     32.58 o 
  -5   8  13      509.33      546.97     20.08 o 
  -4   8  13     1312.88     1236.01     27.40 o 
  -3   8  13      303.95      318.42     16.01 o 
  -2   8  13      197.07      202.10     13.29 o 
  -1   8  13     2193.29     2192.92     39.14 o 
   0   8  13     3648.80     3632.73     57.21 o 
   1   8  13     2034.19     1983.34     34.69 o 
   2   8  13      239.00      250.71     14.05 o 
   3   8  13      239.02      221.81     15.16 o 
   4   8  13     1418.23     1303.16     36.12 o 
   5   8  13      546.24      508.90     23.32 o 
   6   8  13     1335.51     1339.04     42.43 o 
   7   8  13      135.49      128.52     25.92 o 
   8   8  13     1726.95     1730.93     57.80 o 
  -7   9  13      366.24      364.75     22.37 o 
  -6   9  13      280.46      315.72     23.18 o 
  -5   9  13      277.89      286.18     23.01 o 
  -4   9  13     1539.22     1473.64     33.64 o 
  -3   9  13      529.84      566.87     20.57 o 
  -2   9  13      481.75      488.32     19.46 o 
  -1   9  13      903.66      891.67     24.96 o 
   0   9  13     5395.54     5657.86     86.08 o 
   1   9  13      686.49      694.38     21.75 o 
   2   9  13      208.27      199.09     14.73 o 
   3   9  13      571.36      563.63     24.48 o 
   4   9  13     1405.91     1283.89     58.27 o 
   5   9  13      262.75      270.96     21.80 o 
   6   9  13      248.87      334.46     25.31 o 
   7   9  13      320.14      338.57     32.50 o 
  -6  10  13      410.24      375.61     26.11 o 
  -5  10  13      156.03      188.45     20.65 o 
  -4  10  13      450.45      468.35     21.47 o 
  -3  10  13      608.89      611.43     23.16 o 
  -2  10  13     1882.70     1975.76     41.86 o 
  -1  10  13      337.24      396.86     19.46 o 
   0  10  13      455.35      458.06     24.54 o 
   1  10  13      376.44      411.17     18.95 o 
   2  10  13     1771.55     1761.81     40.51 o 
   3  10  13      495.25      497.34     49.94 o 
   4  10  13      550.40      509.91     25.90 o 
   5  10  13      157.64      180.10     22.97 o 
   6  10  13      448.67      468.40     46.20 o 
  -5  11  13     1003.17     1065.89     51.16 o 
  -4  11  13      179.07      214.42     20.08 o 
  -3  11  13      388.37      391.65     23.62 o 
  -2  11  13      462.94      472.21     22.62 o 
  -1  11  13      601.20      610.90     25.52 o 
   0  11  13      281.68      376.54     31.58 o 
   1  11  13      862.15      904.14     35.83 o 
   2  11  13      381.27      414.05     23.34 o 
   3  11  13      330.41      310.36     31.50 o 
   4  11  13      141.02      164.19     36.14 o 
   5  11  13     1059.57     1127.46     58.12 o 
  -2  12  13        9.74        7.92     26.38 o 
  -1  12  13      697.88      799.82     48.21 o 
   0  12  13     1794.91     1893.23     45.90 o 
   1  12  13      763.43      870.58     56.50 o 
   2  12  13       24.34       33.62     32.33 o 
   0   0  14     1884.05     1849.37     35.44 o 
   1   0  14      326.34      347.53     10.35 o 
   2   0  14     3793.87     3997.00     55.73 o 
   3   0  14     3861.31     3552.13     50.08 o 
   4   0  14     1783.37     1762.41     29.13 o 
   5   0  14      628.09      627.28     17.85 o 
   6   0  14       91.79      108.92      8.91 o 
   7   0  14     7049.88     7193.76    137.20 o 
   8   0  14      857.04      911.21     29.85 o 
   9   0  14     1416.73     1349.66     38.00 o 
  10   0  14      274.49      313.38     23.73 o 
  11   0  14     3320.20     3282.10    117.31 o 
 -11   1  14      498.82      591.72     44.00 o 
 -10   1  14     1763.89     1786.67     47.46 o 
  -9   1  14       67.31      100.00     19.35 o 
  -8   1  14     1193.88     1131.91     47.09 o 
  -7   1  14      190.89      233.90     12.05 o 
  -6   1  14     1131.26     1190.99     26.97 o 
  -5   1  14      428.32      390.24     12.57 o 
  -4   1  14      111.21       97.95      7.38 o 
  -3   1  14     4490.74     4566.89     60.69 o 
  -2   1  14     4553.46     4560.80     57.96 o 
  -1   1  14    15073.25    14626.81    180.91 o 
   0   1  14     5574.88     6119.20     83.89 o 
   1   1  14    14478.23    14242.04    210.00 o 
   2   1  14     4114.94     4192.84     69.30 o 
   3   1  14     4905.85     5084.12     70.48 o 
   4   1  14       70.56       61.02      6.30 o 
   5   1  14      324.74      288.77     10.75 o 
   6   1  14      942.87      926.45     22.46 o 
   7   1  14      270.98      304.31     15.40 o 
   8   1  14     1009.51     1008.58     28.59 o 
   9   1  14       65.48      127.55     17.53 o 
  10   1  14     1892.97     1901.39     55.43 o 
  11   1  14      560.88      669.41     47.03 o 
 -11   2  14      626.62      769.54     57.15 o 
 -10   2  14      381.16      356.78     37.22 o 
  -9   2  14     6833.35     6526.88    219.89 o 
  -8   2  14      294.23      281.25     18.19 o 
  -7   2  14     1747.47     1662.91     62.99 o 
  -6   2  14     2095.20     2120.39     42.30 o 
  -5   2  14     1428.00     1432.69     27.31 o 
  -4   2  14      151.54      183.12      8.98 o 
  -3   2  14     1604.83     1631.40     25.48 o 
  -2   2  14     4757.31     4798.81     66.47 o 
  -1   2  14    14838.04    15139.32    195.97 o 
   0   2  14     4139.94     4093.32     84.06 o 
   1   2  14    15626.29    16153.87    199.73 o 
   2   2  14     5656.01     5766.40     81.96 o 
   3   2  14     1800.34     1854.46     28.77 o 
   4   2  14      191.92      202.36     10.02 o 
   5   2  14     1455.49     1472.68     26.38 o 
   6   2  14     2190.41     2216.38     40.41 o 
   7   2  14     1653.34     1703.68     38.62 o 
   8   2  14      258.40      307.87     18.49 o 
   9   2  14     6632.65     6451.14    254.96 o 
  10   2  14      288.70      305.71     21.50 o 
  11   2  14      459.10      455.65     56.11 o 
 -11   3  14      184.70      185.23     41.56 o 
 -10   3  14      231.30      226.87     38.08 o 
  -9   3  14     1288.90     1362.15     40.40 o 
  -8   3  14      684.56      688.13     27.24 o 
  -7   3  14      518.91      523.63     18.84 o 
  -6   3  14     2829.36     2828.01     59.56 o 
  -5   3  14     1418.50     1382.48     26.95 o 
  -4   3  14     6440.22     6217.93     99.57 o 
  -3   3  14      826.26      801.67     15.48 o 
  -2   3  14      438.06      486.95     10.84 o 
  -1   3  14    10875.69    11123.95    158.07 o 
   0   3  14    16542.10    17277.63    223.11 o 
   1   3  14    11184.27    11667.15    144.75 o 
   2   3  14      180.81      242.54      7.45 o 
   3   3  14      669.80      667.24     12.68 o 
   4   3  14     6097.27     5839.94     82.83 o 
   5   3  14     1272.80     1271.13     26.75 o 
   6   3  14     2680.96     2513.31     45.24 o 
   7   3  14      362.85      392.85     23.62 o 
   8   3  14      792.75      847.10     29.11 o 
   9   3  14     1333.18     1404.25     45.93 o 
  10   3  14      259.46      339.26     35.51 o 
  11   3  14      227.05      269.27     29.70 o 
 -11   4  14        5.21      -24.42     54.03 o 
 -10   4  14      501.40      410.81     33.95 o 
  -9   4  14      190.72      248.50     21.15 o 
  -8   4  14      969.77      968.43     27.02 o 
  -7   4  14     1516.17     1487.02     34.31 o 
  -6   4  14      830.08      879.47     29.44 o 
  -5   4  14     3529.67     3399.43     57.49 o 
  -4   4  14     7358.72     7235.60    115.95 o 
  -3   4  14     5678.96     5439.12     78.22 o 
  -2   4  14     1326.98     1330.10     20.85 o 
  -1   4  14     1201.47     1271.63     20.20 o 
   0   4  14      310.03      334.84      9.33 o 
   1   4  14     1049.72     1129.27     20.17 o 
   2   4  14      987.11     1008.98     16.93 o 
   3   4  14     6254.98     6071.24     80.42 o 
   4   4  14     7907.19     7809.98    123.78 o 
   5   4  14     2806.03     2635.81     47.34 o 
   6   4  14      881.44      875.80     23.15 o 
   7   4  14     1483.74     1496.57     45.31 o 
   8   4  14      838.61      861.88     35.01 o 
   9   4  14      181.42      232.79     23.89 o 
  10   4  14      540.25      521.84     30.35 o 
 -10   5  14      468.95      514.57     38.37 o 
  -9   5  14       82.21      102.02     20.42 o 
  -8   5  14      597.43      599.81     22.78 o 
  -7   5  14      900.03      936.28     26.92 o 
  -6   5  14     1666.40     1667.93     37.28 o 
  -5   5  14     6003.01     5776.81    100.87 o 
  -4   5  14      966.57      989.72     21.33 o 
  -3   5  14      210.81      201.58      9.74 o 
  -2   5  14     2582.57     2601.73     39.94 o 
  -1   5  14      638.97      610.84     13.35 o 
   0   5  14       21.45       35.94      6.32 o 
   1   5  14      757.61      730.31     18.12 o 
   2   5  14     2849.99     2782.87     41.06 o 
   3   5  14      315.51      307.71     10.09 o 
   4   5  14      812.57      807.95     20.20 o 
   5   5  14     6093.07     5837.96    115.66 o 
   6   5  14     1906.47     1939.24     47.47 o 
   7   5  14      916.91      889.37     34.66 o 
   8   5  14      644.61      682.54     33.46 o 
   9   5  14       57.73      100.55     22.90 o 
  10   5  14      511.19      550.65     32.54 o 
 -10   6  14      155.15      178.42     31.57 o 
  -9   6  14      184.04      145.58     17.91 o 
  -8   6  14      916.49      928.32     29.08 o 
  -7   6  14     1159.64     1090.81     29.92 o 
  -6   6  14     2894.63     2795.70     56.57 o 
  -5   6  14     2247.90     2236.77     41.78 o 
  -4   6  14      150.95      139.69     11.52 o 
  -3   6  14     2189.45     2146.89     37.03 o 
  -2   6  14     4056.15     4014.98     60.00 o 
  -1   6  14     2518.31     2491.36     36.20 o 
   0   6  14        3.99        6.91      6.99 o 
   1   6  14     2812.41     2694.72     40.50 o 
   2   6  14     3843.76     3678.78     56.19 o 
   3   6  14     2266.12     2208.27     36.23 o 
   4   6  14      213.75      242.77     20.62 o 
   5   6  14     2597.87     2482.04    114.18 o 
   6   6  14     2875.81     2830.56     66.07 o 
   7   6  14     1024.01      961.89     62.29 o 
   8   6  14     1074.99     1048.47     45.90 o 
   9   6  14      227.23      267.29     27.62 o 
  10   6  14      160.51      196.94     28.54 o 
  -9   7  14      111.06      112.38     18.54 o 
  -8   7  14      291.73      260.14     18.96 o 
  -7   7  14     2601.36     2590.33     54.56 o 
  -6   7  14     1689.87     1617.09     38.33 o 
  -5   7  14      160.91      148.54     14.17 o 
  -4   7  14      809.65      812.23     21.43 o 
  -3   7  14     4903.31     4938.12     77.86 o 
  -2   7  14      981.17     1051.90     22.07 o 
  -1   7  14      456.55      433.10     13.37 o 
   0   7  14        8.84        7.43      8.87 o 
   1   7  14      403.96      405.95     25.15 o 
   2   7  14      755.74      814.50     27.95 o 
   3   7  14     5222.12     5046.54     88.89 o 
   4   7  14     1148.58     1082.59     31.40 o 
   5   7  14      325.94      321.28     19.36 o 
   6   7  14     1702.67     1714.84     43.13 o 
   7   7  14     2500.76     2473.81     70.45 o 
   8   7  14      355.86      406.66     29.62 o 
   9   7  14      114.82      158.82     26.15 o 
  -8   8  14      277.86      248.25     20.97 o 
  -7   8  14      666.17      661.25     26.10 o 
  -6   8  14     2308.54     2333.51     50.90 o 
  -5   8  14     1963.33     1941.92     39.54 o 
  -4   8  14     2797.85     2777.05     51.36 o 
  -3   8  14      889.47      872.49     24.26 o 
  -2   8  14      211.97      211.86     16.31 o 
  -1   8  14      495.88      502.00     17.95 o 
   0   8  14      387.61      400.71     23.43 o 
   1   8  14      396.46      435.23     15.48 o 
   2   8  14      104.75      117.39     12.93 o 
   3   8  14      913.12      898.13     29.23 o 
   4   8  14     2475.47     2465.83    107.89 o 
   5   8  14     1729.52     1634.11     47.51 o 
   6   8  14     2451.18     2436.14     64.64 o 
   7   8  14      723.30      710.70     50.22 o 
   8   8  14      289.21      317.92     29.51 o 
  -7   9  14      667.57      657.63     27.37 o 
  -6   9  14      630.97      632.41     28.46 o 
  -5   9  14     2603.35     2608.50     61.29 o 
  -4   9  14     1067.19     1018.13     46.98 o 
  -3   9  14       99.92      117.82     15.63 o 
  -2   9  14     1478.55     1503.15     31.38 o 
  -1   9  14     1458.13     1498.32     37.61 o 
   0   9  14     1381.78     1480.53     32.79 o 
   1   9  14     1389.78     1369.05     30.12 o 
   2   9  14     1431.92     1344.77     29.47 o 
   3   9  14      107.62      134.21     18.42 o 
   4   9  14     1122.33     1084.73     35.62 o 
   5   9  14     2725.24     2624.46     60.67 o 
   6   9  14      744.53      678.06     29.02 o 
   7   9  14      544.44      517.47     47.88 o 
  -6  10  14      144.62      149.79     23.11 o 
  -5  10  14      474.09      469.50     26.65 o 
  -4  10  14      682.87      699.16     25.04 o 
  -3  10  14      414.49      408.95     20.52 o 
  -2  10  14      608.11      684.11     23.50 o 
  -1  10  14     1008.49     1018.97     31.96 o 
   0  10  14      709.12      685.91     26.21 o 
   1  10  14     1030.99     1009.29     27.58 o 
   2  10  14      478.48      486.52     22.57 o 
   3  10  14      340.42      378.34     24.02 o 
   4  10  14      528.36      497.77     26.21 o 
   5  10  14      575.53      648.60     41.34 o 
   6  10  14       43.38       58.44     44.85 o 
  -4  11  14      558.92      622.41     24.98 o 
  -3  11  14      307.59      328.75     22.55 o 
  -2  11  14      580.33      557.11     25.76 o 
  -1  11  14       69.98       91.21     19.64 o 
   0  11  14     3155.07     3335.69     66.66 o 
   1  11  14       69.52       82.13     23.94 o 
   2  11  14      714.37      697.18     27.53 o 
   3  11  14      263.18      246.85     24.02 o 
   4  11  14      473.46      521.38     34.27 o 
  -1  12  14      551.87      632.56     28.90 o 
   0  12  14        5.37       33.01     24.85 o 
   1  12  14      463.70      503.60     38.92 o 
   1   0  15    14576.15    15087.57    205.10 o 
   2   0  15     5275.48     5035.04     69.83 o 
   3   0  15    10286.66    10377.71    141.42 o 
   4   0  15      922.62      991.10     19.01 o 
   5   0  15      418.43      389.13     12.02 o 
   6   0  15      915.26      947.67     21.57 o 
   7   0  15       42.82       58.05     12.48 o 
   8   0  15     1510.87     1492.21     40.14 o 
   9   0  15       82.87      105.30     16.84 o 
  10   0  15        0.30        8.03     18.89 o 
  11   0  15      258.90      292.03     37.86 o 
 -11   1  15     1154.93     1120.01     65.46 o 
 -10   1  15      719.39      735.87     30.22 o 
  -9   1  15     5039.33     5017.77    123.66 o 
  -8   1  15      207.07      233.86     17.53 o 
  -7   1  15     4690.61     4534.12     83.41 o 
  -6   1  15     4176.87     4142.21     76.48 o 
  -5   1  15     3736.44     3583.28     66.67 o 
  -4   1  15      808.72      766.98     22.57 o 
  -3   1  15     4256.79     4075.81     54.49 o 
  -2   1  15     1044.94     1072.64     15.97 o 
  -1   1  15      937.91     1008.11     15.27 o 
   0   1  15     5091.64     5609.91     74.11 o 
   1   1  15      922.93     1016.42     16.86 o 
   2   1  15      868.10      920.18     15.71 o 
   3   1  15     3796.83     3813.98     68.14 o 
   4   1  15      725.55      727.97     15.43 o 
   5   1  15     3883.45     3715.99     60.40 o 
   6   1  15     4342.21     4260.75     67.96 o 
   7   1  15     4075.39     3930.19     85.61 o 
   8   1  15      261.27      294.90     16.74 o 
   9   1  15     5191.33     5209.02    112.77 o 
  10   1  15      607.52      685.26     33.42 o 
  11   1  15     1176.48     1125.33     59.23 o 
 -11   2  15      477.84      454.17     42.83 o 
 -10   2  15      442.53      506.52     34.15 o 
  -9   2  15      334.81      407.06     29.69 o 
  -8   2  15       47.45       52.70     15.76 o 
  -7   2  15      434.70      462.55     17.25 o 
  -6   2  15     2161.20     2163.01     43.49 o 
  -5   2  15      131.77      146.47      9.19 o 
  -4   2  15    11127.33    10788.54    188.54 o 
  -3   2  15     2244.43     2090.74     37.00 o 
  -2   2  15     1781.04     1717.25     24.70 o 
  -1   2  15     7277.55     7264.52     95.10 o 
   0   2  15     1070.43     1067.46     16.75 o 
   1   2  15     7670.42     7857.94     98.40 o 
   2   2  15     2116.68     2057.60     28.83 o 
   3   2  15     2027.23     2003.42     31.96 o 
   4   2  15    11201.00    11234.99    158.14 o 
   5   2  15      178.20      202.22      9.03 o 
   6   2  15     2618.65     2564.31     45.79 o 
   7   2  15      402.84      418.23     18.09 o 
   8   2  15       65.32       72.05     15.75 o 
   9   2  15      300.13      354.03     21.58 o 
  10   2  15      411.72      425.35     24.04 o 
  11   2  15      427.32      464.48     60.27 o 
 -11   3  15       52.46       70.01     43.64 o 
 -10   3  15      850.18      991.82     78.97 o 
  -9   3  15      947.48      943.76     45.89 o 
  -8   3  15     1004.39      971.30     53.47 o 
  -7   3  15     2323.93     2141.11     90.09 o 
  -6   3  15     3277.41     3174.50     60.95 o 
  -5   3  15     2811.70     2712.21     46.94 o 
  -4   3  15     4365.61     4246.98     69.56 o 
  -3   3  15     1948.54     1916.41     31.96 o 
  -2   3  15     2800.17     2753.72     38.04 o 
  -1   3  15     6230.57     5956.11     78.30 o 
   0   3  15      109.29      154.59      6.42 o 
   1   3  15     5656.90     5567.60     73.63 o 
   2   3  15     2493.97     2528.90     40.87 o 
   3   3  15     1990.33     2002.83     28.83 o 
   4   3  15     4328.92     4182.87     60.58 o 
   5   3  15     2839.32     2705.05     51.37 o 
   6   3  15     3450.51     3325.96     62.45 o 
   7   3  15     2566.51     2399.79     59.02 o 
   8   3  15      912.87      938.59     30.76 o 
   9   3  15     1002.68     1107.89     40.37 o 
  10   3  15      889.44      920.96     38.66 o 
  11   3  15       32.88       54.44     23.88 o 
 -10   4  15      296.42      265.41     30.57 o 
  -9   4  15     1182.40     1082.53     37.10 o 
  -8   4  15      990.76      970.37     27.43 o 
  -7   4  15      252.04      251.45     15.07 o 
  -6   4  15     3969.71     3860.35     73.09 o 
  -5   4  15      798.74      810.99     20.20 o 
  -4   4  15     2033.29     2047.01     37.20 o 
  -3   4  15      260.93      265.06     10.44 o 
  -2   4  15     5661.16     5485.89     73.04 o 
  -1   4  15     3118.11     3130.63     43.32 o 
   0   4  15     8069.53     8279.12    108.28 o 
   1   4  15     3036.58     3124.39     42.87 o 
   2   4  15     4402.55     4243.19     57.42 o 
   3   4  15      223.74      266.05      8.57 o 
   4   4  15     1777.31     1822.43     33.06 o 
   5   4  15      929.80      911.49     21.63 o 
   6   4  15     3441.12     3423.06    119.41 o 
   7   4  15      223.04      241.28     22.87 o 
   8   4  15     1099.53     1117.78     39.47 o 
   9   4  15     1310.99     1295.90     44.81 o 
  10   4  15      242.29      310.75     32.71 o 
 -10   5  15     1110.13     1050.63     54.96 o 
  -9   5  15      107.57      117.25     20.51 o 
  -8   5  15      331.80      380.55     18.88 o 
  -7   5  15      352.66      358.08     17.56 o 
  -6   5  15     1058.46     1061.99     28.14 o 
  -5   5  15     1686.23     1657.22     50.29 o 
  -4   5  15      934.26      896.55     20.53 o 
  -3   5  15     1963.00     1866.46     32.54 o 
  -2   5  15     1884.06     1849.12     33.36 o 
  -1   5  15      700.33      707.77     14.70 o 
   0   5  15     3623.59     3548.86     48.91 o 
   1   5  15      631.62      648.91     13.61 o 
   2   5  15     2046.64     2019.12     31.32 o 
   3   5  15     1951.41     1844.16     29.26 o 
   4   5  15      652.16      639.76     18.65 o 
   5   5  15     1492.65     1469.17     45.03 o 
   6   5  15     1024.18     1047.27     29.63 o 
   7   5  15      500.04      549.52     32.91 o 
   8   5  15      476.97      533.31     28.36 o 
   9   5  15      177.55      199.12     23.80 o 
  10   5  15      822.93      897.49     41.44 o 
  -9   6  15       38.07       59.98     16.52 o 
  -8   6  15      584.72      589.95     23.76 o 
  -7   6  15     2330.45     2213.15     65.22 o 
  -6   6  15     2298.57     2250.86     47.76 o 
  -5   6  15     1393.26     1321.94     28.97 o 
  -4   6  15     1398.26     1316.70     26.59 o 
  -3   6  15     1709.67     1692.25     31.06 o 
  -2   6  15      952.20      952.84     20.04 o 
  -1   6  15      913.57      892.32     17.59 o 
   0   6  15     1334.22     1256.35     21.12 o 
   1   6  15      713.03      697.41     16.05 o 
   2   6  15      787.75      789.14     18.59 o 
   3   6  15     2197.75     2128.85     35.31 o 
   4   6  15     1094.66     1013.37     28.76 o 
   5   6  15     1342.87     1272.55     34.00 o 
   6   6  15     2299.36     2217.10     66.59 o 
   7   6  15     2241.32     2174.83     62.85 o 
   8   6  15      641.91      733.66     41.68 o 
   9   6  15       28.48       14.08     21.43 o 
  -9   7  15      194.69      184.74     19.39 o 
  -8   7  15      502.36      528.03     34.20 o 
  -7   7  15     1876.76     1963.22     84.89 o 
  -6   7  15      625.65      586.33     23.05 o 
  -5   7  15     1402.22     1398.74     31.03 o 
  -4   7  15      932.36      945.18     22.75 o 
  -3   7  15      604.37      633.71     19.09 o 
  -2   7  15     4108.45     4065.01     61.03 o 
  -1   7  15     1313.07     1269.60     26.07 o 
   0   7  15     1382.63     1418.23     25.06 o 
   1   7  15     1390.42     1327.22     25.42 o 
   2   7  15     4309.12     4172.05     64.16 o 
   3   7  15      560.37      585.37     18.50 o 
   4   7  15     1111.25     1082.86     35.85 o 
   5   7  15     1275.07     1282.83     35.65 o 
   6   7  15      639.63      642.10     25.84 o 
   7   7  15     1704.67     1641.39     73.99 o 
   8   7  15      431.01      496.42     31.87 o 
   9   7  15      232.49      272.16     29.22 o 
  -8   8  15      546.98      529.88     25.52 o 
  -7   8  15      707.33      646.88     25.79 o 
  -6   8  15      445.43      471.69     22.45 o 
  -5   8  15     1187.62     1262.27     30.47 o 
  -4   8  15      235.77      260.23     16.44 o 
  -3   8  15     1718.71     1682.64     35.19 o 
  -2   8  15     1009.46     1047.11     24.61 o 
  -1   8  15     5028.71     5134.14     80.67 o 
   0   8  15      715.14      730.63     19.82 o 
   1   8  15     5822.64     5783.99     87.06 o 
   2   8  15     1057.02     1073.81     25.04 o 
   3   8  15     1450.07     1394.64     37.27 o 
   4   8  15      214.97      224.60     18.84 o 
   5   8  15     1204.08     1199.14     36.45 o 
   6   8  15      367.64      433.82     24.18 o 
   7   8  15      773.82      730.72     37.11 o 
   8   8  15      620.44      626.31     49.41 o 
  -7   9  15      627.12      610.96     29.12 o 
  -6   9  15      376.31      379.16     29.59 o 
  -5   9  15      858.97      829.93     53.75 o 
  -4   9  15      158.48      148.95     16.48 o 
  -3   9  15      771.96      811.86     25.10 o 
  -2   9  15       99.72      108.84     14.31 o 
  -1   9  15      455.96      484.01     21.58 o 
   0   9  15     2589.10     2594.11     48.95 o 
   1   9  15      500.32      539.24     19.61 o 
   2   9  15       93.10      111.68     15.95 o 
   3   9  15      878.98      876.98     31.65 o 
   4   9  15      202.12      184.65     20.05 o 
   5   9  15      759.44      769.87     43.12 o 
   6   9  15      417.92      423.04     34.12 o 
   7   9  15      595.69      537.66     44.43 o 
  -6  10  15       45.40       44.95     20.42 o 
  -5  10  15      244.92      240.27     23.42 o 
  -4  10  15      257.75      313.15     21.76 o 
  -3  10  15     1353.40     1417.26     34.34 o 
  -2  10  15     1707.07     1704.72     62.20 o 
  -1  10  15     1423.05     1435.19     34.16 o 
   0  10  15     1821.72     1850.89     42.71 o 
   1  10  15     1275.62     1252.10     30.41 o 
   2  10  15     1630.22     1605.22     38.67 o 
   3  10  15     1532.50     1440.56     44.17 o 
   4  10  15      205.21      236.17     22.96 o 
   5  10  15      204.67      238.54     26.34 o 
   6  10  15       69.84       28.51     25.80 o 
  -4  11  15      471.15      487.81     25.82 o 
  -3  11  15        0.45        1.19     19.24 o 
  -2  11  15      319.79      330.78     21.99 o 
  -1  11  15       20.58       15.91     23.10 o 
   0  11  15      952.72     1067.83     32.97 o 
   1  11  15       27.70       42.69     23.43 o 
   2  11  15      368.10      347.69     24.46 o 
   3  11  15        2.69        3.96     21.90 o 
   4  11  15      412.66      408.63     37.20 o 
   0   0  16      221.88      195.44     19.08 o 
   1   0  16     4172.32     4406.63     61.86 o 
   2   0  16     1438.92     1472.99     21.85 o 
   3   0  16     1676.01     1807.65     27.54 o 
   4   0  16     4979.07     5004.66     72.15 o 
   5   0  16      502.16      496.00     18.91 o 
   6   0  16     2372.67     2345.82     42.75 o 
   7   0  16      227.43      217.95     14.79 o 
   8   0  16        8.69       20.82     14.91 o 
   9   0  16     2852.15     2799.70     65.02 o 
  10   0  16      345.67      399.67     25.93 o 
  11   0  16       59.84       96.56     34.55 o 
 -11   1  16      169.60      155.88     35.21 o 
 -10   1  16      960.98      948.40     33.53 o 
  -9   1  16      643.40      695.61     32.99 o 
  -8   1  16      471.60      526.90     24.81 o 
  -7   1  16      540.37      533.10     18.66 o 
  -6   1  16     1912.94     1945.74     39.58 o 
  -5   1  16      643.48      627.47     18.29 o 
  -4   1  16     9488.63     9199.19    137.06 o 
  -3   1  16      988.10     1029.61     19.55 o 
  -2   1  16     7142.37     6990.43     88.05 o 
  -1   1  16     4728.42     4870.69     62.07 o 
   0   1  16     6852.03     6801.01     89.22 o 
   1   1  16     4620.44     4929.07     69.48 o 
   2   1  16     6686.84     6544.36     90.22 o 
   3   1  16     1112.70     1153.73     19.52 o 
   4   1  16     9480.47     9241.13    146.33 o 
   5   1  16      654.72      643.66     14.42 o 
   6   1  16     2170.55     2235.52     38.35 o 
   7   1  16      747.85      759.78     24.59 o 
   8   1  16      308.96      337.74     18.02 o 
   9   1  16      647.08      714.88     29.03 o 
  10   1  16     1295.68     1292.85     66.57 o 
  11   1  16      149.34      196.94     32.87 o 
 -11   2  16      575.54      589.21     46.90 o 
 -10   2  16      568.32      569.21     32.38 o 
  -9   2  16      125.23      160.90     21.84 o 
  -8   2  16      936.82      814.58     32.55 o 
  -7   2  16     2665.16     2643.89     52.22 o 
  -6   2  16     2591.57     2523.85     49.66 o 
  -5   2  16     1143.35     1150.09     23.43 o 
  -4   2  16     3432.75     3305.79     55.00 o 
  -3   2  16     2255.90     2155.67     35.12 o 
  -2   2  16     1443.72     1559.77     23.06 o 
  -1   2  16    12095.65    12424.74    161.54 o 
   0   2  16      557.86      575.49     11.45 o 
   1   2  16    12747.46    13362.52    177.03 o 
   2   2  16     1747.34     1937.11     29.13 o 
   3   2  16     1906.62     1878.69     29.81 o 
   4   2  16     3286.85     3141.50     46.96 o 
   5   2  16     1527.06     1562.66     28.38 o 
   6   2  16     3137.52     2984.82     87.45 o 
   7   2  16     2831.50     2826.58     58.74 o 
   8   2  16      861.44      811.50     29.42 o 
   9   2  16       89.77      105.54     17.66 o 
  10   2  16      456.77      540.08     26.66 o 
  11   2  16      507.55      598.21     37.63 o 
 -11   3  16      554.99      658.28     74.82 o 
 -10   3  16      581.01      625.28     34.72 o 
  -9   3  16     1953.11     1942.20     50.88 o 
  -8   3  16     1543.96     1494.47     42.09 o 
  -7   3  16     2993.47     2956.06     74.59 o 
  -6   3  16      359.20      356.18     16.80 o 
  -5   3  16     2231.59     2060.92     37.49 o 
  -4   3  16      807.91      777.11     18.62 o 
  -3   3  16     2142.98     2175.29     35.90 o 
  -2   3  16    10238.19     9991.95    136.34 o 
  -1   3  16      179.96      225.72      7.48 o 
   0   3  16     1501.31     1529.28     22.89 o 
   1   3  16      269.21      352.55      9.50 o 
   2   3  16     9317.52     9348.01    122.18 o 
   3   3  16     1991.69     1982.79     28.59 o 
   4   3  16      607.22      595.12     13.69 o 
   5   3  16     2472.60     2363.27     45.97 o 
   6   3  16      516.80      482.03     16.04 o 
   7   3  16     2657.35     2537.38    106.30 o 
   8   3  16     1667.20     1701.91     45.08 o 
   9   3  16     1934.01     1991.71     52.13 o 
  10   3  16      539.62      620.04     37.18 o 
 -10   4  16      886.37      883.73     56.29 o 
  -9   4  16      710.32      821.47     35.46 o 
  -8   4  16      134.77      173.49     15.13 o 
  -7   4  16      410.44      453.66     29.26 o 
  -6   4  16     3161.59     3176.42     61.81 o 
  -5   4  16      309.38      311.91     13.46 o 
  -4   4  16      394.24      404.23     14.65 o 
  -3   4  16     3559.89     3527.88     55.67 o 
  -2   4  16     2604.56     2591.09     36.61 o 
  -1   4  16     7454.29     7369.45    102.16 o 
   0   4  16      431.24      409.05     10.97 o 
   1   4  16     6653.31     6570.60     93.48 o 
   2   4  16     2465.98     2445.24     41.20 o 
   3   4  16     3400.88     3426.62     47.23 o 
   4   4  16      489.68      463.19     13.86 o 
   5   4  16      311.78      315.36     13.03 o 
   6   4  16     3131.58     3121.58     66.86 o 
   7   4  16      305.63      319.24     21.15 o 
   8   4  16      220.13      255.54     25.86 o 
   9   4  16      698.09      724.78     35.02 o 
  10   4  16      662.56      691.39     35.65 o 
 -10   5  16      427.68      358.01     32.78 o 
  -9   5  16      996.37      904.20     34.71 o 
  -8   5  16     1093.64     1075.01     35.65 o 
  -7   5  16     3744.78     3574.48     69.55 o 
  -6   5  16     1232.54     1193.42     30.16 o 
  -5   5  16      509.88      532.79     18.26 o 
  -4   5  16     2079.09     1992.38     37.19 o 
  -3   5  16     1590.51     1492.70     27.89 o 
  -2   5  16     1053.40     1008.34     19.88 o 
  -1   5  16      585.75      531.91     12.99 o 
   0   5  16     5175.20     5082.24     67.79 o 
   1   5  16      614.88      578.43     13.48 o 
   2   5  16      886.62      838.29     16.94 o 
   3   5  16     1777.70     1661.14     27.18 o 
   4   5  16     2065.65     1955.00     37.24 o 
   5   5  16      242.54      288.38     14.72 o 
   6   5  16     1425.81     1371.31     35.24 o 
   7   5  16     3958.07     3753.28    150.67 o 
   8   5  16     1081.72     1043.91     41.00 o 
   9   5  16      874.76      893.35     39.45 o 
  10   5  16      540.32      585.87     43.43 o 
  -9   6  16      310.90      331.05     25.05 o 
  -8   6  16      352.68      346.28     20.10 o 
  -7   6  16      280.30      296.66     18.44 o 
  -6   6  16      478.08      470.73     23.33 o 
  -5   6  16      792.92      756.83     21.87 o 
  -4   6  16     3679.23     3558.03     57.70 o 
  -3   6  16     1572.03     1470.90     28.31 o 
  -2   6  16     2770.68     2668.73     41.98 o 
  -1   6  16     3516.92     3382.89     47.36 o 
   0   6  16     7698.63     7271.85     96.34 o 
   1   6  16     3308.94     3295.35     59.65 o 
   2   6  16     2663.18     2550.28     41.14 o 
   3   6  16     1544.72     1379.66     25.82 o 
   4   6  16     3912.55     3704.76    106.17 o 
   5   6  16      790.40      769.18     26.15 o 
   6   6  16      442.34      468.85     22.21 o 
   7   6  16      230.42      287.69     25.77 o 
   8   6  16      431.02      490.34     35.06 o 
   9   6  16      350.83      406.36     28.39 o 
  -9   7  16     1220.79     1285.33     63.59 o 
  -8   7  16     2140.98     2154.40     49.34 o 
  -7   7  16     1157.06     1084.25     31.82 o 
  -6   7  16      511.62      501.19     34.17 o 
  -5   7  16     2848.81     2802.03     51.31 o 
  -4   7  16      433.82      410.26     15.90 o 
  -3   7  16      817.93      806.02     21.18 o 
  -2   7  16       22.69       31.87     10.23 o 
  -1   7  16     1768.26     1751.55     32.22 o 
   0   7  16       51.14       70.36      9.45 o 
   1   7  16     1848.48     1767.57     31.47 o 
   2   7  16       62.12       51.46     10.25 o 
   3   7  16     1032.75     1047.83     24.08 o 
   4   7  16      337.12      314.94     19.03 o 
   5   7  16     3002.31     2820.38     71.16 o 
   6   7  16      484.80      510.61     23.85 o 
   7   7  16     1027.05      959.83     40.36 o 
   8   7  16     1913.68     1955.64     60.99 o 
   9   7  16     1157.02     1177.93     47.49 o 
  -8   8  16      306.98      288.67     21.48 o 
  -7   8  16      199.67      219.63     19.85 o 
  -6   8  16      520.56      539.25     35.32 o 
  -5   8  16     1579.26     1546.13     34.10 o 
  -4   8  16     1637.84     1556.73     34.68 o 
  -3   8  16       27.88       53.19     13.94 o 
  -2   8  16     3237.93     3289.24     54.84 o 
  -1   8  16      740.85      788.01     21.37 o 
   0   8  16     4055.85     4014.07     93.33 o 
   1   8  16      740.95      776.73     25.76 o 
   2   8  16     3504.04     3562.19    105.70 o 
   3   8  16       22.77       43.43     16.31 o 
   4   8  16     1354.62     1254.60     40.06 o 
   5   8  16     1478.38     1427.65     39.03 o 
   6   8  16      572.78      601.15     27.91 o 
   7   8  16      170.31      211.15     27.74 o 
   8   8  16      229.45      240.71     46.38 o 
  -7   9  16      634.06      590.10     32.25 o 
  -6   9  16     1271.98     1325.21     74.09 o 
  -5   9  16      381.15      402.13     24.53 o 
  -4   9  16      243.19      234.26     17.98 o 
  -3   9  16     2504.11     2554.14     49.11 o 
  -2   9  16       83.19       87.97     14.88 o 
  -1   9  16      634.65      644.20     22.78 o 
   0   9  16      257.05      239.73     16.35 o 
   1   9  16      739.81      710.96     22.48 o 
   2   9  16       89.22       94.34     14.24 o 
   3   9  16     2593.07     2559.96     58.87 o 
   4   9  16      221.19      225.58     21.18 o 
   5   9  16      413.68      390.13     24.12 o 
   6   9  16     1232.76     1154.02     37.62 o 
   7   9  16      496.62      492.82     34.34 o 
  -6  10  16      788.34      765.59     55.66 o 
  -5  10  16      892.66      963.79     41.40 o 
  -4  10  16      182.70      173.33     18.79 o 
  -3  10  16      336.07      354.31     20.05 o 
  -2  10  16      674.03      716.64     27.38 o 
  -1  10  16      204.61      194.49     18.11 o 
   0  10  16      103.29       94.28     18.39 o 
   1  10  16      280.51      274.65     20.50 o 
   2  10  16      610.65      596.60     24.58 o 
   3  10  16      199.76      222.31     22.20 o 
   4  10  16      219.00      229.44     29.02 o 
   5  10  16      803.79      844.35     34.14 o 
   6  10  16      816.89      875.98     45.31 o 
  -4  11  16       49.41       92.33     37.68 o 
  -3  11  16      839.39      900.43     31.62 o 
  -2  11  16      508.29      543.85     34.23 o 
  -1  11  16      766.39      832.64     39.00 o 
   0  11  16       62.52       63.06     20.24 o 
   1  11  16      714.74      768.29     45.14 o 
   2  11  16      588.77      580.54     26.22 o 
   3  11  16     1036.36     1049.29     47.15 o 
   4  11  16       90.45      128.53     24.12 o 
   1   0  17     3975.75     4169.27     58.65 o 
   2   0  17     2011.26     1951.46     28.08 o 
   3   0  17      390.73      415.16     12.44 o 
   4   0  17     9801.27     9407.75    140.56 o 
   5   0  17       10.17       23.55      7.63 o 
   6   0  17       24.38       34.92      9.24 o 
   7   0  17      379.12      378.16     17.62 o 
   8   0  17      831.09      783.78     28.10 o 
   9   0  17      130.03      171.81     18.24 o 
  10   0  17      913.80      936.98     37.23 o 
  11   0  17      126.39      113.65     33.78 o 
 -11   1  17      195.99      174.14     36.84 o 
 -10   1  17      375.00      387.29     23.84 o 
  -9   1  17      265.89      302.64     24.23 o 
  -8   1  17      303.50      360.25     23.32 o 
  -7   1  17     1207.25     1109.99     28.66 o 
  -6   1  17     5043.72     5054.41     92.60 o 
  -5   1  17     1476.49     1401.09     26.97 o 
  -4   1  17     5123.51     4813.61     77.96 o 
  -3   1  17      225.37      221.67      9.06 o 
  -2   1  17     2981.87     3126.41     40.87 o 
  -1   1  17     3844.11     3943.16     50.80 o 
   0   1  17       86.43      122.57      6.05 o 
   1   1  17     4023.23     4171.63     55.97 o 
   2   1  17     2680.35     2843.06     41.09 o 
   3   1  17      218.12      185.15      8.18 o 
   4   1  17     5235.64     4993.96     76.35 o 
   5   1  17     1684.32     1611.51     26.59 o 
   6   1  17     5144.23     5010.61     79.57 o 
   7   1  17     1232.39     1167.39     30.89 o 
   8   1  17      280.82      315.88     18.25 o 
   9   1  17      244.14      269.79     23.73 o 
  10   1  17      457.92      472.13     28.03 o 
  11   1  17      228.46      274.30     25.65 o 
 -11   2  17      322.81      297.86     32.83 o 
 -10   2  17      397.80      419.35     28.62 o 
  -9   2  17     1842.13     1775.32     53.87 o 
  -8   2  17       18.53       31.74     16.21 o 
  -7   2  17      986.16     1032.50     26.63 o 
  -6   2  17     1659.38     1650.60     35.37 o 
  -5   2  17      825.77      807.19     19.37 o 
  -4   2  17     1169.50     1153.57     23.54 o 
  -3   2  17      982.42      920.09     20.75 o 
  -2   2  17     9822.25     9609.62    125.21 o 
  -1   2  17      346.51      376.47     11.63 o 
   0   2  17        2.37        8.92      5.16 o 
   1   2  17      421.75      492.00     10.76 o 
   2   2  17     9815.94     9844.72    128.37 o 
   3   2  17     1402.37     1396.87     23.54 o 
   4   2  17     1312.31     1298.49     22.44 o 
   5   2  17      534.73      532.07     15.30 o 
   6   2  17     1848.97     1853.51     35.67 o 
   7   2  17      753.24      791.20     25.51 o 
   8   2  17       51.73       58.40     16.54 o 
   9   2  17     1724.42     1684.17     45.32 o 
  10   2  17      295.04      351.31     24.05 o 
  11   2  17      454.82      529.78     67.54 o 
 -10   3  17      751.07      796.63     46.94 o 
  -9   3  17      206.59      246.53     21.59 o 
  -8   3  17      640.34      627.65     27.99 o 
  -7   3  17     1597.93     1626.86     36.65 o 
  -6   3  17      473.68      520.73     20.80 o 
  -5   3  17       27.43       46.25      9.37 o 
  -4   3  17     2199.59     2095.81     37.54 o 
  -3   3  17     6632.05     6510.54     98.38 o 
  -2   3  17     1151.42     1250.38     22.65 o 
  -1   3  17     5147.08     5045.80     67.33 o 
   0   3  17     3834.75     3924.04     53.16 o 
   1   3  17     4645.46     4626.32     61.90 o 
   2   3  17     1301.78     1422.02     22.05 o 
   3   3  17     6530.36     6548.55     90.77 o 
   4   3  17     2208.37     2133.98     35.41 o 
   5   3  17       53.23       70.80      9.44 o 
   6   3  17      619.29      595.30     17.85 o 
   7   3  17     1594.36     1610.23     42.46 o 
   8   3  17      597.24      608.43     27.47 o 
   9   3  17      207.16      250.80     21.07 o 
  10   3  17      843.13      832.48     38.88 o 
 -10   4  17       13.06       19.23     21.12 o 
  -9   4  17     1813.98     1724.38     48.51 o 
  -8   4  17      239.50      221.23     16.58 o 
  -7   4  17     7720.79     7680.88    139.46 o 
  -6   4  17     3138.88     3028.90     59.33 o 
  -5   4  17     1068.72     1026.54     23.40 o 
  -4   4  17     3858.15     3540.33     59.90 o 
  -3   4  17      261.46      270.82     11.18 o 
  -2   4  17      532.69      552.42     15.99 o 
  -1   4  17     1175.55     1198.79     19.75 o 
   0   4  17      636.49      734.30     14.35 o 
   1   4  17     1235.07     1251.08     20.61 o 
   2   4  17      565.14      585.33     12.86 o 
   3   4  17      340.28      355.01     10.33 o 
   4   4  17     3963.51     3667.04     61.50 o 
   5   4  17     1505.07     1457.85     29.94 o 
   6   4  17     3116.39     3038.54     63.74 o 
   7   4  17     7464.44     7698.97    305.64 o 
   8   4  17      174.48      203.36     22.65 o 
   9   4  17     1794.03     1856.59     90.18 o 
  10   4  17        3.76       20.90     24.11 o 
 -10   5  17      118.55      125.57     29.33 o 
  -9   5  17      222.28      243.78     23.82 o 
  -8   5  17       23.29       54.51     15.28 o 
  -7   5  17      431.48      454.95     20.35 o 
  -6   5  17      749.14      725.63     23.35 o 
  -5   5  17     2203.31     2056.39     38.91 o 
  -4   5  17       88.57       87.92     11.27 o 
  -3   5  17     1123.41     1134.72     23.36 o 
  -2   5  17     3152.80     3193.83     48.66 o 
  -1   5  17     7582.06     7384.75    123.81 o 
   0   5  17     1152.37     1092.53     19.01 o 
   1   5  17     7512.57     7491.67    103.67 o 
   2   5  17     2828.06     2860.99     61.24 o 
   3   5  17     1357.37     1363.40     23.61 o 
   4   5  17       98.28       97.79     10.93 o 
   5   5  17     2350.14     2179.06     44.86 o 
   6   5  17      653.66      626.95     24.20 o 
   7   5  17      495.94      524.98     41.56 o 
   8   5  17        3.69       41.60     20.86 o 
   9   5  17      187.59      198.15     28.95 o 
  10   5  17      133.55      201.42     31.68 o 
  -9   6  17     3138.29     3203.34     77.82 o 
  -8   6  17     2612.44     2722.41     96.56 o 
  -7   6  17     1383.59     1313.76     34.11 o 
  -6   6  17      632.05      608.94     23.18 o 
  -5   6  17      835.50      833.49     23.55 o 
  -4   6  17      388.78      435.61     17.35 o 
  -3   6  17      393.60      383.15     14.35 o 
  -2   6  17      989.43     1006.35     21.06 o 
  -1   6  17     1381.82     1452.89     24.28 o 
   0   6  17      117.31      132.35      9.44 o 
   1   6  17     1363.41     1401.08     24.96 o 
   2   6  17      925.87      938.30     20.47 o 
   3   6  17      348.95      317.83     12.33 o 
   4   6  17      515.03      605.17     23.94 o 
   5   6  17      759.47      743.21     26.20 o 
   6   6  17      620.19      573.73     26.17 o 
   7   6  17     1461.81     1415.09     48.11 o 
   8   6  17     2427.33     2501.35     71.84 o 
   9   6  17     3396.83     3600.71    176.67 o 
  -8   7  17      487.68      497.47     23.66 o 
  -7   7  17      145.70      136.53     17.65 o 
  -6   7  17      248.29      246.57     18.70 o 
  -5   7  17      357.80      400.59     23.82 o 
  -4   7  17     1939.14     1861.91     37.37 o 
  -3   7  17     1781.14     1732.72     33.30 o 
  -2   7  17      624.02      613.02     18.37 o 
  -1   7  17     1343.95     1392.57     27.76 o 
   0   7  17     9811.82     9875.04    136.52 o 
   1   7  17     1350.05     1388.78     30.36 o 
   2   7  17      457.94      456.70     15.35 o 
   3   7  17     1946.44     1861.59     36.01 o 
   4   7  17     2086.31     1996.82     47.67 o 
   5   7  17      386.42      461.22     22.57 o 
   6   7  17      261.15      286.26     20.60 o 
   7   7  17      140.58      143.29     25.19 o 
   8   7  17      521.27      571.07     38.73 o 
  -8   8  17     1001.02     1030.12     43.87 o 
  -7   8  17      910.74      924.04     30.93 o 
  -6   8  17     1271.80     1212.19     34.30 o 
  -5   8  17      299.67      269.26     18.94 o 
  -4   8  17      340.87      315.16     17.64 o 
  -3   8  17     3470.88     3470.06     61.49 o 
  -2   8  17      154.37      181.24     15.20 o 
  -1   8  17      474.90      479.86     24.93 o 
   0   8  17     1690.93     1721.93     32.18 o 
   1   8  17      518.99      545.33     26.57 o 
   2   8  17      210.10      230.12     16.73 o 
   3   8  17     3380.24     3219.99    155.01 o 
   4   8  17      330.17      328.06     24.46 o 
   5   8  17      257.99      254.03     21.05 o 
   6   8  17     1278.77     1270.65     39.52 o 
   7   8  17      929.76      968.25     42.80 o 
   8   8  17     1180.23     1226.77     89.88 o 
  -7   9  17      525.90      546.18     28.78 o 
  -6   9  17       55.94       46.80     19.94 o 
  -5   9  17      830.59      835.83     32.68 o 
  -4   9  17      167.13      157.42     17.33 o 
  -3   9  17      282.66      323.75     18.64 o 
  -2   9  17     2748.89     2851.62     53.28 o 
  -1   9  17      417.59      458.62     19.83 o 
   0   9  17       37.26       32.94     14.54 o 
   1   9  17      274.67      294.57     16.28 o 
   2   9  17     2774.49     2648.48     47.84 o 
   3   9  17      287.64      332.79     22.75 o 
   4   9  17      107.91       86.30     24.67 o 
   5   9  17      827.36      796.96     45.37 o 
   6   9  17       67.31       83.66     27.97 o 
   7   9  17      573.46      537.02     47.92 o 
  -5  10  17     1022.66     1025.39     37.06 o 
  -4  10  17        7.63       24.67     17.30 o 
  -3  10  17      547.19      538.01     24.39 o 
  -2  10  17      309.46      324.32     21.58 o 
  -1  10  17      533.74      546.64     25.02 o 
   0  10  17      174.02      157.00     19.49 o 
   1  10  17      565.12      622.23     28.76 o 
   2  10  17      301.85      292.97     20.41 o 
   3  10  17      548.79      523.34     34.09 o 
   4  10  17       27.35       24.43     21.05 o 
   5  10  17      952.08     1012.09     41.02 o 
  -3  11  17     1984.91     2117.54     49.44 o 
  -2  11  17      178.70      191.93     21.83 o 
  -1  11  17      422.06      468.57     27.98 o 
   0  11  17      786.16      775.91     38.15 o 
   1  11  17      636.50      743.77     38.16 o 
   2  11  17      163.80      208.32     30.93 o 
   3  11  17     1946.72     2009.62    120.25 o 
   0   0  18      277.56      257.55     15.08 o 
   1   0  18     3023.51     2930.55     40.44 o 
   2   0  18     5101.26     4895.30     65.53 o 
   3   0  18      347.80      400.47     12.25 o 
   4   0  18     2177.13     2156.33     35.76 o 
   5   0  18       86.22      139.67      9.15 o 
   6   0  18     2248.10     2190.92     41.11 o 
   7   0  18     2105.93     2013.65     49.68 o 
   8   0  18      810.40      864.82     30.34 o 
   9   0  18     5178.08     5030.06    109.16 o 
  10   0  18     1187.26     1186.35     43.17 o 
  11   0  18      302.30      263.50     38.75 o 
 -11   1  18      642.81      650.66     61.31 o 
 -10   1  18      556.61      537.00     29.02 o 
  -9   1  18       59.82      105.33     20.86 o 
  -8   1  18      233.91      193.19     20.53 o 
  -7   1  18     1232.23     1267.67     29.97 o 
  -6   1  18     2313.43     2231.50     44.85 o 
  -5   1  18     1298.29     1201.95     24.46 o 
  -4   1  18     2857.23     2648.47     52.70 o 
  -3   1  18      911.96      861.18     17.94 o 
  -2   1  18     3150.02     3259.73     42.78 o 
  -1   1  18    11281.62    11447.13    143.28 o 
   0   1  18     3135.06     3032.43     43.73 o 
   1   1  18    10643.57    10839.49    148.06 o 
   2   1  18     3588.78     3707.77     52.82 o 
   3   1  18      989.88     1008.29     38.88 o 
   4   1  18     3066.82     2940.61     47.08 o 
   5   1  18     1264.66     1229.65     23.15 o 
   6   1  18     2175.28     2063.60     38.94 o 
   7   1  18     1006.81     1061.80     29.70 o 
   8   1  18      348.80      342.17     19.28 o 
   9   1  18       65.72       91.11     18.59 o 
  10   1  18      517.67      482.78     29.00 o 
  11   1  18      791.64      878.28     53.94 o 
 -10   2  18      261.27      289.64     26.63 o 
  -9   2  18      426.45      463.47     27.86 o 
  -8   2  18     1044.74      989.52     33.51 o 
  -7   2  18     6310.45     6154.85    111.77 o 
  -6   2  18     1756.82     1851.05     39.15 o 
  -5   2  18      228.00      223.49     11.30 o 
  -4   2  18     3649.28     3389.47     56.65 o 
  -3   2  18     1794.89     1721.80     39.73 o 
  -2   2  18      146.35      126.97      6.58 o 
  -1   2  18     1687.58     1669.21     25.89 o 
   0   2  18     1564.11     1541.43     23.20 o 
   1   2  18     1527.57     1532.48     23.52 o 
   2   2  18      260.40      241.07      8.76 o 
   3   2  18     2059.16     2044.76     31.97 o 
   4   2  18     3558.88     3404.79     50.76 o 
   5   2  18      101.92       95.53     10.12 o 
   6   2  18     1303.33     1349.57     28.57 o 
   7   2  18     6187.65     5987.20    115.69 o 
   8   2  18     1101.09     1054.56     39.52 o 
   9   2  18      361.17      406.92     23.09 o 
  10   2  18      287.64      335.40     24.10 o 
 -10   3  18      958.22      936.75     46.04 o 
  -9   3  18     1776.64     1756.25     55.04 o 
  -8   3  18     1111.10     1133.95     76.50 o 
  -7   3  18      242.49      245.46     15.53 o 
  -6   3  18     1703.04     1612.74     35.62 o 
  -5   3  18     1572.85     1508.71     29.96 o 
  -4   3  18     3192.88     3036.74     51.77 o 
  -3   3  18     1888.15     1848.58     34.04 o 
  -2   3  18     3522.92     3453.65     47.32 o 
  -1   3  18     1431.15     1360.16     21.48 o 
   0   3  18      184.50      232.35      8.18 o 
   1   3  18     1629.49     1550.19     22.81 o 
   2   3  18     3445.38     3482.27     47.83 o 
   3   3  18     1958.99     1983.52     31.73 o 
   4   3  18     3309.57     3183.68     53.32 o 
   5   3  18     1325.70     1327.65     38.21 o 
   6   3  18     1368.62     1262.82     27.27 o 
   7   3  18      296.78      302.56     19.77 o 
   8   3  18      981.29      995.38     34.10 o 
   9   3  18     1838.65     1884.03     50.51 o 
  10   3  18      977.20     1014.60     48.64 o 
 -10   4  18      623.21      632.95     31.24 o 
  -9   4  18      949.86      926.94     35.75 o 
  -8   4  18     1122.62     1125.43     30.67 o 
  -7   4  18       60.85       79.44     14.03 o 
  -6   4  18     2432.49     2329.93     48.20 o 
  -5   4  18     1126.04     1029.71     28.35 o 
  -4   4  18      713.96      744.78     19.76 o 
  -3   4  18      808.14      781.59     18.25 o 
  -2   4  18     2254.83     2175.09     34.43 o 
  -1   4  18     4956.33     4871.73     68.70 o 
   0   4  18      961.32      884.53     16.45 o 
   1   4  18     5300.28     5282.29     70.72 o 
   2   4  18     2131.27     2091.81     30.74 o 
   3   4  18     1000.16      965.04     20.15 o 
   4   4  18      689.66      686.26     17.13 o 
   5   4  18     1097.29     1033.79     24.37 o 
   6   4  18     2277.67     2135.98     47.92 o 
   7   4  18       61.58      114.47     16.89 o 
   8   4  18      851.25      853.96     35.78 o 
   9   4  18      902.02      928.08     40.47 o 
  10   4  18      641.87      701.88     36.89 o 
  -9   5  18      360.53      375.07     26.29 o 
  -8   5  18     1265.10     1246.71     33.57 o 
  -7   5  18     3243.69     3149.23     63.04 o 
  -6   5  18      833.73      778.72     25.83 o 
  -5   5  18      247.17      231.39     13.60 o 
  -4   5  18     1217.87     1188.97     26.08 o 
  -3   5  18      789.70      810.90     20.40 o 
  -2   5  18     3484.42     3381.98     54.37 o 
  -1   5  18      120.88      124.26      8.46 o 
   0   5  18      158.94      153.97      8.69 o 
   1   5  18      174.70      158.25      9.77 o 
   2   5  18     3448.07     3403.97     49.76 o 
   3   5  18      648.66      647.85     22.09 o 
   4   5  18     1319.82     1317.09     28.59 o 
   5   5  18      233.76      239.05     14.73 o 
   6   5  18      880.29      893.20     27.74 o 
   7   5  18     2930.31     2662.99    191.35 o 
   8   5  18      973.01      970.72     39.81 o 
   9   5  18      365.09      431.01     36.56 o 
  -9   6  18      411.41      426.70     28.13 o 
  -8   6  18      115.55      143.34     18.12 o 
  -7   6  18       40.18       47.33     15.86 o 
  -6   6  18       89.28       92.62     15.64 o 
  -5   6  18      782.46      750.46     22.01 o 
  -4   6  18     4714.86     4397.75     74.48 o 
  -3   6  18     2054.45     2108.39     37.54 o 
  -2   6  18     1042.38     1073.93     23.49 o 
  -1   6  18     1360.96     1391.06     26.44 o 
   0   6  18     1262.81     1273.36     23.23 o 
   1   6  18     1548.20     1538.04     26.43 o 
   2   6  18      977.17     1012.02     21.76 o 
   3   6  18     2024.47     2007.11     37.46 o 
   4   6  18     4573.85     4204.21     79.44 o 
   5   6  18     1004.86      976.77     29.38 o 
   6   6  18      101.34      127.70     17.41 o 
   7   6  18       12.76       19.66     21.73 o 
   8   6  18       82.76       93.85     24.29 o 
   9   6  18      487.97      528.76     33.68 o 
  -8   7  18      372.55      405.86     22.89 o 
  -7   7  18      834.64      824.21     29.65 o 
  -6   7  18     1212.77     1110.87     32.12 o 
  -5   7  18     2736.89     2660.69     70.83 o 
  -4   7  18      510.03      538.31     19.62 o 
  -3   7  18      372.81      371.36     15.62 o 
  -2   7  18      221.76      258.00     15.11 o 
  -1   7  18      947.38      958.77     22.72 o 
   0   7  18      577.32      656.06     17.50 o 
   1   7  18      694.14      677.89     20.34 o 
   2   7  18      183.95      201.01     12.34 o 
   3   7  18      207.53      180.19     13.42 o 
   4   7  18      695.99      691.23     26.41 o 
   5   7  18     2714.39     2554.26     57.86 o 
   6   7  18     1254.19     1198.01     45.82 o 
   7   7  18      789.26      821.89     39.14 o 
   8   7  18      473.23      502.96     37.08 o 
  -7   8  18      732.18      758.79     29.75 o 
  -6   8  18       47.97       46.07     17.41 o 
  -5   8  18      440.74      465.11     20.29 o 
  -4   8  18      339.58      347.04     19.41 o 
  -3   8  18     1193.33     1144.38     28.92 o 
  -2   8  18     2464.20     2497.42     47.28 o 
  -1   8  18      514.02      537.52     18.51 o 
   0   8  18     1914.74     1897.17     42.55 o 
   1   8  18      396.11      428.58     19.15 o 
   2   8  18     2075.75     2041.96     36.66 o 
   3   8  18     1265.26     1206.77     49.60 o 
   4   8  18      297.60      253.16     20.41 o 
   5   8  18      374.92      392.37     23.56 o 
   6   8  18       77.57      100.75     26.92 o 
   7   8  18      813.12      813.44     40.16 o 
  -6   9  18      107.86       89.81     20.76 o 
  -5   9  18       89.66       89.59     20.73 o 
  -4   9  18      468.99      463.07     22.61 o 
  -3   9  18     1667.41     1693.82     37.41 o 
  -2   9  18      769.56      801.06     27.72 o 
  -1   9  18      154.06      167.68     16.41 o 
   0   9  18     1690.03     1746.83     37.09 o 
   1   9  18      127.13      140.99     15.17 o 
   2   9  18      772.15      780.61     24.02 o 
   3   9  18     1524.22     1480.47     41.48 o 
   4   9  18      510.30      466.63     35.57 o 
   5   9  18       89.85      107.04     27.07 o 
   6   9  18      120.19      192.73     44.02 o 
  -5  10  18      718.91      756.19     41.92 o 
  -4  10  18      183.30      191.76     20.71 o 
  -3  10  18      482.89      439.59     23.83 o 
  -2  10  18      122.45      129.20     19.15 o 
  -1  10  18      538.94      494.43     23.71 o 
   0  10  18      148.37      217.79     25.94 o 
   1  10  18      573.26      571.68     24.94 o 
   2  10  18      109.72      135.93     19.40 o 
   3  10  18      523.91      581.93     28.45 o 
   4  10  18      177.49      169.79     27.45 o 
   5  10  18      889.94      936.74     36.30 o 
  -3  11  18      862.59      954.84     46.87 o 
  -2  11  18     1604.25     1661.61     42.52 o 
  -1  11  18      527.04      532.95     29.02 o 
   0  11  18     1504.83     1660.72     42.53 o 
   1  11  18      540.18      604.64     30.39 o 
   2  11  18     1726.18     1671.01     65.73 o 
   3  11  18      854.97      967.11     57.63 o 
   1   0  19    16260.81    16128.23    212.72 o 
   2   0  19      292.49      351.71     11.22 o 
   3   0  19     9415.80     9292.05    139.18 o 
   4   0  19      358.67      365.58     12.57 o 
   5   0  19     1400.69     1344.75     25.45 o 
   6   0  19       22.15       35.99     10.01 o 
   7   0  19       18.62       46.36     16.16 o 
   8   0  19       28.42       34.13     16.31 o 
   9   0  19        2.52       60.53     22.20 o 
  10   0  19      131.06      169.42     23.65 o 
 -10   1  19       43.55       81.52     20.19 o 
  -9   1  19     2836.08     2861.77     77.55 o 
  -8   1  19       77.72       93.09     19.77 o 
  -7   1  19     5884.02     5774.53    105.46 o 
  -6   1  19     2154.22     2071.23     42.39 o 
  -5   1  19     2258.66     2147.64     38.36 o 
  -4   1  19      209.11      205.67     10.29 o 
  -3   1  19      106.04      134.92      8.70 o 
  -2   1  19     2095.56     2072.21     28.59 o 
  -1   1  19      748.64      843.00     14.20 o 
   0   1  19      215.95      253.99      7.94 o 
   1   1  19      669.58      793.10     15.70 o 
   2   1  19     1826.20     1865.04     28.71 o 
   3   1  19       69.98       87.92      7.98 o 
   4   1  19      205.39      221.66      9.79 o 
   5   1  19     1925.86     1814.92     29.86 o 
   6   1  19     2264.47     2184.87     41.26 o 
   7   1  19     5941.90     5740.31    111.16 o 
   8   1  19       67.40       96.75     15.97 o 
   9   1  19     3183.77     3060.66     71.96 o 
  10   1  19        9.22       19.73     26.33 o 
 -10   2  19      403.36      447.23     29.99 o 
  -9   2  19      160.19      168.89     23.13 o 
  -8   2  19       91.58       94.66     17.93 o 
  -7   2  19      761.15      827.41     24.31 o 
  -6   2  19     1298.25     1257.02     29.83 o 
  -5   2  19      302.78      279.14     12.41 o 
  -4   2  19     2345.16     2359.76     41.47 o 
  -3   2  19      248.22      263.98     13.13 o 
  -2   2  19     2528.06     2413.09     34.18 o 
  -1   2  19     9588.88     9500.33    134.04 o 
   0   2  19       74.98      105.28      8.36 o 
   1   2  19     9874.06     9828.79    132.06 o 
   2   2  19     2750.72     2710.81     39.92 o 
   3   2  19      248.59      253.26      9.60 o 
   4   2  19     2511.26     2522.66     39.04 o 
   5   2  19      358.94      373.92     20.52 o 
   6   2  19     1200.23     1205.72     33.39 o 
   7   2  19      782.53      821.15     26.93 o 
   8   2  19      131.93      142.77     18.59 o 
   9   2  19      192.98      192.29     21.05 o 
  10   2  19      312.57      352.38     24.58 o 
 -10   3  19      513.72      541.63     32.27 o 
  -9   3  19     1753.29     1721.12     48.69 o 
  -8   3  19     1271.08     1160.83     40.95 o 
  -7   3  19      825.08      855.15     25.38 o 
  -6   3  19      164.06      168.71     13.78 o 
  -5   3  19      206.67      179.15     11.46 o 
  -4   3  19     7075.23     6679.34    107.37 o 
  -3   3  19     1980.25     1907.71     38.96 o 
  -2   3  19      398.85      418.89     13.50 o 
  -1   3  19     2250.57     2264.17     32.75 o 
   0   3  19       15.35       27.51      6.52 o 
   1   3  19     2141.12     2165.98     31.31 o 
   2   3  19      385.85      408.07     11.41 o 
   3   3  19     1755.70     1786.34     36.30 o 
   4   3  19     6787.18     6507.07    150.14 o 
   5   3  19      220.53      213.43     11.84 o 
   6   3  19       99.15      101.47     12.65 o 
   7   3  19      718.01      733.03     28.99 o 
   8   3  19     1424.93     1334.18     39.52 o 
   9   3  19     1771.47     1838.66     49.68 o 
  10   3  19      584.03      588.11     33.04 o 
 -10   4  19       51.04       54.31     21.55 o 
  -9   4  19       63.35       59.38     20.61 o 
  -8   4  19      109.06      145.65     16.42 o 
  -7   4  19      201.25      202.31     16.19 o 
  -6   4  19     3022.44     3026.90     59.88 o 
  -5   4  19     2259.25     2168.86     40.17 o 
  -4   4  19     1892.27     1738.77     33.47 o 
  -3   4  19      231.66      239.92     12.23 o 
  -2   4  19     3092.68     3073.25     49.53 o 
  -1   4  19       13.86       35.29      7.21 o 
   0   4  19     3720.33     3580.53     49.55 o 
   1   4  19        7.48       18.26      6.98 o 
   2   4  19     3834.50     3852.73     68.26 o 
   3   4  19      243.08      256.91     15.01 o 
   4   4  19     1983.59     1841.34     32.64 o 
   5   4  19     2240.48     2233.32     42.60 o 
   6   4  19     3118.15     3177.66     60.26 o 
   7   4  19      180.70      183.75     18.85 o 
   8   4  19      102.79      113.88     29.17 o 
   9   4  19       56.79       79.95     24.10 o 
  10   4  19       36.34       68.82     24.74 o 
  -9   5  19       50.67       50.85     22.80 o 
  -8   5  19      315.76      337.55     20.05 o 
  -7   5  19      112.77      115.92     15.73 o 
  -6   5  19     1477.87     1342.86     39.18 o 
  -5   5  19      951.36      860.92     23.07 o 
  -4   5  19      656.66      634.82     24.13 o 
  -3   5  19     4210.88     4154.87     72.90 o 
  -2   5  19     3475.88     3504.09     56.46 o 
  -1   5  19     1510.45     1469.84     24.17 o 
   0   5  19        4.02       -4.23      7.68 o 
   1   5  19     1448.89     1470.91     27.76 o 
   2   5  19     3575.48     3686.49     58.65 o 
   3   5  19     4203.42     4276.72     93.92 o 
   4   5  19      468.35      484.84     24.63 o 
   5   5  19      893.32      839.97     22.67 o 
   6   5  19     1540.04     1505.45     40.72 o 
   7   5  19      105.00      142.22     35.24 o 
   8   5  19      138.51      130.21     23.20 o 
   9   5  19      105.70      138.80     26.32 o 
  -9   6  19       69.05       70.36     24.00 o 
  -8   6  19      482.37      493.35     23.13 o 
  -7   6  19      923.52      892.05     28.56 o 
  -6   6  19     1252.53     1141.29     30.91 o 
  -5   6  19      974.19      921.85     27.19 o 
  -4   6  19      897.15      959.85     24.31 o 
  -3   6  19     1917.81     1874.39     34.46 o 
  -2   6  19     3036.67     2899.11     48.45 o 
  -1   6  19      532.06      510.36     20.02 o 
   0   6  19       12.97       16.47      9.28 o 
   1   6  19      762.38      765.19     17.88 o 
   2   6  19     2473.49     2402.21     39.48 o 
   3   6  19     1866.98     1775.87     40.35 o 
   4   6  19      767.18      783.41     24.63 o 
   5   6  19      810.67      785.64     27.95 o 
   6   6  19     1212.01     1161.98     33.90 o 
   7   6  19      962.22      916.38     46.06 o 
   8   6  19      472.16      583.86     33.87 o 
   9   6  19       77.67      106.85     27.28 o 
  -8   7  19      121.27      147.90     21.23 o 
  -7   7  19     1719.95     1705.92     41.98 o 
  -6   7  19       13.60        0.05     15.54 o 
  -5   7  19     1301.52     1345.30     31.28 o 
  -4   7  19     1046.42     1001.70     26.09 o 
  -3   7  19      490.63      485.05     17.22 o 
  -2   7  19      930.68      926.03     24.57 o 
  -1   7  19     2847.40     2907.84     48.82 o 
   0   7  19      175.09      161.41     11.49 o 
   1   7  19     2870.67     2905.29     47.32 o 
   2   7  19      912.91      884.80     21.03 o 
   3   7  19      572.88      563.67     19.49 o 
   4   7  19     1116.15     1084.84     32.86 o 
   5   7  19     1316.42     1317.95     37.20 o 
   6   7  19       13.50       34.48     18.53 o 
   7   7  19     1787.99     1671.44     55.85 o 
   8   7  19      153.45      162.23     28.87 o 
  -7   8  19      261.26      265.17     21.45 o 
  -6   8  19     1444.31     1429.80     38.13 o 
  -5   8  19     1468.70     1495.37     34.32 o 
  -4   8  19      586.06      638.86     25.84 o 
  -3   8  19     1416.34     1406.92     32.44 o 
  -2   8  19     1781.34     1831.61     37.81 o 
  -1   8  19     2323.43     2411.78     92.79 o 
   0   8  19       10.85       31.09     13.45 o 
   1   8  19     2184.52     2124.84     37.78 o 
   2   8  19     1902.02     1962.32     39.17 o 
   3   8  19     1369.98     1266.31     36.49 o 
   4   8  19      558.82      592.72     26.93 o 
   5   8  19     1421.62     1414.10     40.37 o 
   6   8  19     1401.32     1471.38     59.39 o 
   7   8  19      195.90      231.89     49.02 o 
  -6   9  19      375.65      362.07     25.63 o 
  -5   9  19      484.02      497.23     27.18 o 
  -4   9  19       38.56       36.51     17.83 o 
  -3   9  19     1575.08     1600.93     44.17 o 
  -2   9  19      278.88      268.12     19.84 o 
  -1   9  19      172.32      161.32     17.57 o 
   0   9  19      279.75      305.12     18.11 o 
   1   9  19      158.15      185.51     16.07 o 
   2   9  19      302.70      289.31     18.11 o 
   3   9  19     1551.20     1531.73     42.50 o 
   4   9  19       36.74       53.89     24.94 o 
   5   9  19      632.64      654.02     42.45 o 
   6   9  19      363.55      392.53     42.15 o 
  -5  10  19      589.76      714.42     50.33 o 
  -4  10  19      163.16      177.11     21.25 o 
  -3  10  19      156.73      156.12     20.35 o 
  -2  10  19      846.79      867.14     30.81 o 
  -1  10  19      644.90      695.13     27.35 o 
   0  10  19     4607.76     4829.50    149.60 o 
   1  10  19      666.92      709.84     27.30 o 
   2  10  19      758.17      776.46     30.98 o 
   3  10  19      215.52      229.00     23.68 o 
   4  10  19      127.57      150.75     25.97 o 
   5  10  19      555.66      600.25     61.57 o 
  -2  11  19      229.58      280.57     29.38 o 
  -1  11  19       39.89       23.67     21.63 o 
   0  11  19       20.66       21.89     24.01 o 
   1  11  19       62.34       66.83     28.20 o 
   2  11  19      199.89      286.14    111.45 o 
   0   0  20       41.94       58.63      8.98 o 
   1   0  20      963.98     1061.09     17.90 o 
   2   0  20     5208.46     5139.83     76.18 o 
   3   0  20      575.41      677.50     16.33 o 
   4   0  20     1224.02     1227.97     23.81 o 
   5   0  20      115.05      120.64      9.65 o 
   6   0  20      460.88      540.97     18.08 o 
   7   0  20     2406.36     2280.04     56.31 o 
   8   0  20      321.33      359.76     21.76 o 
   9   0  20     1863.31     1882.94     50.04 o 
  10   0  20     1277.27     1225.86     44.75 o 
 -10   1  20       74.69       62.50     20.71 o 
  -9   1  20      578.37      636.73     33.14 o 
  -8   1  20      204.78      193.93     21.99 o 
  -7   1  20      826.88      796.43     23.47 o 
  -6   1  20     2741.79     2640.47     52.02 o 
  -5   1  20      532.01      550.37     16.92 o 
  -4   1  20     2455.92     2422.82     46.04 o 
  -3   1  20     1697.06     1713.48     37.97 o 
  -2   1  20     2996.29     2923.76     42.97 o 
  -1   1  20     4347.70     4361.61     76.18 o 
   0   1  20        1.90       13.66      5.79 o 
   1   1  20     4634.37     4541.92     64.48 o 
   2   1  20     2720.87     2732.84     46.12 o 
   3   1  20     1643.41     1590.22     28.04 o 
   4   1  20     2624.72     2630.43     43.01 o 
   5   1  20      658.73      681.91     18.00 o 
   6   1  20     2697.75     2653.73     48.78 o 
   7   1  20      945.12      951.28     29.25 o 
   8   1  20      413.95      450.63     21.50 o 
   9   1  20      547.08      565.25     30.00 o 
  10   1  20       62.66      111.38     23.73 o 
 -10   2  20      201.05      269.00     27.04 o 
  -9   2  20     2277.22     2470.35    150.22 o 
  -8   2  20      643.92      626.73     28.00 o 
  -7   2  20     1524.91     1514.98     34.76 o 
  -6   2  20     3376.31     3233.89     62.63 o 
  -5   2  20       89.70      100.64     10.36 o 
  -4   2  20      755.78      748.09     19.21 o 
  -3   2  20     3852.79     3724.48     61.85 o 
  -2   2  20      308.78      337.30     12.57 o 
  -1   2  20     3269.03     3357.18     48.28 o 
   0   2  20     7466.82     7571.21    107.84 o 
   1   2  20     2827.18     2965.98     41.45 o 
   2   2  20      178.81      224.26      9.17 o 
   3   2  20     3551.57     3415.67     62.24 o 
   4   2  20      865.87      903.98     18.68 o 
   5   2  20      195.69      190.68     12.00 o 
   6   2  20     3550.34     3378.12     97.74 o 
   7   2  20     1397.78     1414.83     36.58 o 
   8   2  20      510.44      528.45     25.65 o 
   9   2  20     2286.51     2214.06    107.25 o 
  10   2  20      301.27      334.90     25.36 o 
 -10   3  20       36.07       69.61     27.55 o 
  -9   3  20     2478.03     2364.15     85.07 o 
  -8   3  20       69.88       93.46     18.61 o 
  -7   3  20      359.15      343.43     17.50 o 
  -6   3  20     1003.41      961.42     26.60 o 
  -5   3  20     1134.09     1080.01     24.59 o 
  -4   3  20     2958.02     3009.91     51.79 o 
  -3   3  20     1500.15     1408.16     28.01 o 
  -2   3  20     1209.71     1185.87     23.13 o 
  -1   3  20     3630.46     3609.92     49.72 o 
   0   3  20      999.69     1070.94     18.77 o 
   1   3  20     3192.89     3273.72     43.59 o 
   2   3  20     1173.05     1218.59     20.62 o 
   3   3  20     1288.07     1315.34     30.23 o 
   4   3  20     3061.60     3053.54     71.90 o 
   5   3  20     1274.59     1203.08     45.31 o 
   6   3  20     1127.79     1087.52     25.89 o 
   7   3  20      638.68      646.74     27.36 o 
   8   3  20       32.54       45.83     18.88 o 
   9   3  20     2739.08     2826.12     69.27 o 
  10   3  20       23.66       55.71     24.98 o 
  -9   4  20      280.45      299.06     33.67 o 
  -8   4  20     1146.39     1100.81     31.12 o 
  -7   4  20      637.49      664.87     23.50 o 
  -6   4  20      504.32      509.63     20.39 o 
  -5   4  20      870.45      877.29     24.20 o 
  -4   4  20     1596.92     1547.36     31.10 o 
  -3   4  20      367.23      385.63     14.30 o 
  -2   4  20     2289.14     2254.88     42.44 o 
  -1   4  20     3143.14     3031.98     47.40 o 
   0   4  20      827.62      860.27     18.41 o 
   1   4  20     3015.07     2801.50     82.16 o 
   2   4  20     1938.25     1947.47     29.65 o 
   3   4  20      277.35      283.05     11.94 o 
   4   4  20     1435.29     1432.34     27.29 o 
   5   4  20      972.98      898.37     39.30 o 
   6   4  20      572.33      579.04     19.85 o 
   7   4  20      618.77      605.89     28.42 o 
   8   4  20     1378.53     1465.66     50.15 o 
   9   4  20      266.76      317.18     28.60 o 
  -9   5  20      126.73      131.30     23.74 o 
  -8   5  20     1005.76      959.61     29.79 o 
  -7   5  20     2831.23     2648.97     71.72 o 
  -6   5  20     2278.16     2268.83     48.76 o 
  -5   5  20     2509.77     2408.35     44.84 o 
  -4   5  20     2441.06     2281.00     42.38 o 
  -3   5  20      109.12      113.60     11.93 o 
  -2   5  20     1794.89     1717.28     31.54 o 
  -1   5  20       37.64       57.06      9.48 o 
   0   5  20       29.57       16.17      8.03 o 
   1   5  20      103.95      135.24      9.70 o 
   2   5  20     1552.93     1465.38     26.96 o 
   3   5  20       84.46      101.95     12.64 o 
   4   5  20     2576.15     2520.40     47.32 o 
   5   5  20     2604.31     2554.05     48.19 o 
   6   5  20     2166.14     2260.03     57.26 o 
   7   5  20     3049.55     2954.60     79.74 o 
   8   5  20     1082.27     1023.30     42.16 o 
   9   5  20      140.85      118.91     26.84 o 
  -8   6  20       50.01       48.55     17.57 o 
  -7   6  20      823.00      793.21     27.32 o 
  -6   6  20      165.64      173.52     17.47 o 
  -5   6  20     1274.84     1234.04     29.30 o 
  -4   6  20      591.50      575.57     20.13 o 
  -3   6  20     3103.77     3042.42     54.13 o 
  -2   6  20     4035.15     3973.00     85.09 o 
  -1   6  20     1074.42     1016.96     21.49 o 
   0   6  20     2062.19     1946.39     32.24 o 
   1   6  20     1060.63     1053.75     23.49 o 
   2   6  20     4705.06     4601.82     70.01 o 
   3   6  20     2916.36     2859.25     50.90 o 
   4   6  20      679.29      639.71     22.91 o 
   5   6  20     1154.38     1158.32     33.62 o 
   6   6  20      296.96      339.34     21.04 o 
   7   6  20      909.05      945.71     45.81 o 
   8   6  20       26.67       86.37     25.18 o 
  -8   7  20      568.86      515.38     27.59 o 
  -7   7  20      480.74      468.14     23.09 o 
  -6   7  20     3053.73     3055.53     63.03 o 
  -5   7  20      955.15      964.47     26.89 o 
  -4   7  20      683.87      697.97     22.81 o 
  -3   7  20      789.55      754.40     21.76 o 
  -2   7  20      605.93      655.21     21.87 o 
  -1   7  20      150.12      163.71     13.06 o 
   0   7  20      227.52      247.36     12.49 o 
   1   7  20      257.66      267.45     16.40 o 
   2   7  20      599.38      607.38     18.01 o 
   3   7  20      941.43      866.28     23.41 o 
   4   7  20      534.29      554.14     24.91 o 
   5   7  20      919.01      924.67     30.89 o 
   6   7  20     2944.33     2877.99     65.05 o 
   7   7  20      556.10      599.15     35.18 o 
   8   7  20      631.86      739.29     91.85 o 
  -7   8  20      573.83      566.88     28.53 o 
  -6   8  20      201.84      185.89     19.70 o 
  -5   8  20      222.08      213.60     19.07 o 
  -4   8  20      582.55      614.04     34.87 o 
  -3   8  20      922.02      963.32     27.03 o 
  -2   8  20     1186.22     1195.95     29.47 o 
  -1   8  20      460.02      433.39     20.18 o 
   0   8  20     1862.30     1815.97     37.54 o 
   1   8  20      516.87      544.05     18.41 o 
   2   8  20     1409.98     1423.50     33.17 o 
   3   8  20      924.81      924.25     34.50 o 
   4   8  20      588.70      602.31     30.67 o 
   5   8  20      243.66      273.20     22.80 o 
   6   8  20      178.14      227.49     31.82 o 
   7   8  20      517.69      504.19     43.16 o 
  -6   9  20      119.39      110.72     38.91 o 
  -5   9  20      521.12      530.40     28.20 o 
  -4   9  20     1133.49     1105.77     32.62 o 
  -3   9  20      713.72      805.12     26.45 o 
  -2   9  20      239.08      245.82     19.73 o 
  -1   9  20      977.09      983.48     29.96 o 
   0   9  20      396.25      436.89     19.93 o 
   1   9  20     1179.69     1194.19     30.69 o 
   2   9  20      284.30      296.72     19.68 o 
   3   9  20      814.27      884.00     32.29 o 
   4   9  20      922.55      957.23     34.16 o 
   5   9  20      521.82      575.57     37.80 o 
   6   9  20      121.77      139.72     43.35 o 
  -4  10  20      141.55      115.95     21.09 o 
  -3  10  20      189.29      247.09     25.96 o 
  -2  10  20      433.76      447.26     24.45 o 
  -1  10  20      346.71      363.23     22.56 o 
   0  10  20      409.35      423.37     28.97 o 
   1  10  20      303.22      298.98     23.46 o 
   2  10  20      537.54      516.42     27.00 o 
   3  10  20      273.12      282.92     25.80 o 
   4  10  20      214.61      231.85     36.67 o 
  -1  11  20      180.14      156.63     28.94 o 
   0  11  20      979.96     1033.36     63.65 o 
   1  11  20      213.23      198.67     48.66 o 
   1   0  21       19.19       23.18      6.67 o 
   2   0  21     2788.79     2696.28     66.74 o 
   3   0  21     1496.82     1465.43     27.07 o 
   4   0  21     4633.81     4508.64     74.58 o 
   5   0  21       88.34       93.25      9.98 o 
   6   0  21      651.18      698.55     20.62 o 
   7   0  21     1017.39      997.51     32.97 o 
   8   0  21      726.43      718.19     30.03 o 
   9   0  21        8.22       23.10     18.78 o 
  10   0  21      665.68      708.43     35.94 o 
 -10   1  21       96.72       87.80     21.44 o 
  -9   1  21      217.73      264.42     25.83 o 
  -8   1  21      918.90      851.47     36.73 o 
  -7   1  21       51.54       51.21     12.91 o 
  -6   1  21     4814.48     4652.16     86.67 o 
  -5   1  21      562.54      541.69     17.39 o 
  -4   1  21     4999.78     4844.87     85.10 o 
  -3   1  21       12.55       19.96      8.22 o 
  -2   1  21      886.52      918.55     20.52 o 
  -1   1  21     1172.98     1243.09     21.09 o 
   0   1  21       75.63       78.28      6.85 o 
   1   1  21     1009.64     1090.15     19.78 o 
   2   1  21      772.95      785.92     16.53 o 
   3   1  21       56.05       63.77      8.61 o 
   4   1  21     4620.70     4648.07     68.28 o 
   5   1  21      492.55      454.17     15.35 o 
   6   1  21     4837.18     4581.62     96.46 o 
   7   1  21       66.79       79.36     15.92 o 
   8   1  21      922.33      867.55     29.33 o 
   9   1  21      187.64      240.51     25.04 o 
  10   1  21      138.77      149.42     24.79 o 
 -10   2  21      207.24      264.85     27.83 o 
  -9   2  21     1902.95     1844.03     64.69 o 
  -8   2  21      524.49      521.80     30.75 o 
  -7   2  21     1458.82     1405.21     33.81 o 
  -6   2  21      733.39      736.74     22.78 o 
  -5   2  21     3504.75     3316.71     56.65 o 
  -4   2  21     1312.51     1330.30     38.99 o 
  -3   2  21     1095.75     1043.40     29.18 o 
  -2   2  21     2500.72     2383.55     51.64 o 
  -1   2  21      133.32      172.04      8.81 o 
   0   2  21      406.29      489.76     12.27 o 
   1   2  21      123.93      159.06      7.80 o 
   2   2  21     2610.56     2619.10     37.56 o 
   3   2  21      848.85      854.24     18.43 o 
   4   2  21     1463.91     1404.80     25.11 o 
   5   2  21     3856.75     3751.84     70.49 o 
   6   2  21      928.86      906.74     22.82 o 
   7   2  21     1359.24     1353.06     35.79 o 
   8   2  21      351.95      373.27     23.75 o 
   9   2  21     1806.31     1811.71     69.74 o 
  10   2  21      157.17      202.73     24.07 o 
 -10   3  21      675.01      694.93     38.37 o 
  -9   3  21        0.72       34.83     20.75 o 
  -8   3  21      353.97      359.66     23.86 o 
  -7   3  21      300.29      316.94     27.85 o 
  -6   3  21     1538.95     1470.41     34.57 o 
  -5   3  21      363.53      398.91     15.46 o 
  -4   3  21     1472.23     1506.54     31.37 o 
  -3   3  21     3870.36     3518.98     67.19 o 
  -2   3  21     2460.78     2397.98     40.09 o 
  -1   3  21     6336.97     6345.90     84.74 o 
   0   3  21        2.06       18.10      7.32 o 
   1   3  21     6012.63     5967.22     86.26 o 
   2   3  21     2385.82     2393.77     34.87 o 
   3   3  21     3375.23     3285.37     55.91 o 
   4   3  21     1489.21     1511.35     60.48 o 
   5   3  21      242.57      254.80     13.04 o 
   6   3  21     1402.74     1371.64     41.51 o 
   7   3  21      370.77      450.78     21.61 o 
   8   3  21      314.21      285.08     22.22 o 
   9   3  21        1.03       39.36     20.53 o 
  10   3  21      656.83      761.11     39.81 o 
  -9   4  21     1183.73     1248.04     69.37 o 
  -8   4  21      465.03      472.14     21.47 o 
  -7   4  21     4803.97     4641.89     96.36 o 
  -6   4  21       89.28       97.52     14.63 o 
  -5   4  21     1147.04     1127.75     26.29 o 
  -4   4  21     1339.18     1267.73     27.49 o 
  -3   4  21      417.72      375.20     14.61 o 
  -2   4  21     1784.49     1717.04     31.32 o 
  -1   4  21      696.90      691.56     15.22 o 
   0   4  21     1368.57     1273.38     21.86 o 
   1   4  21      627.15      641.81     14.52 o 
   2   4  21     1683.06     1696.64     26.83 o 
   3   4  21      545.46      554.73     16.92 o 
   4   4  21     1317.10     1227.98     25.22 o 
   5   4  21     1274.58     1303.78     55.19 o 
   6   4  21       96.90      108.67     13.22 o 
   7   4  21     5119.00     4980.15    109.41 o 
   8   4  21      482.84      485.24     30.08 o 
   9   4  21     1155.54     1170.66     45.98 o 
  -9   5  21      687.26      692.35     33.15 o 
  -8   5  21       94.88      102.74     17.31 o 
  -7   5  21      180.21      231.01     18.10 o 
  -6   5  21      401.88      430.15     20.35 o 
  -5   5  21      315.79      314.06     15.87 o 
  -4   5  21      536.56      575.51     20.41 o 
  -3   5  21     1483.81     1391.18     29.48 o 
  -2   5  21     1378.38     1343.21     26.78 o 
  -1   5  21     5468.30     5356.59     82.49 o 
   0   5  21     1345.63     1400.96     23.74 o 
   1   5  21     5116.00     5158.87     70.27 o 
   2   5  21     1211.95     1236.53     24.28 o 
   3   5  21     1324.03     1278.56     25.96 o 
   4   5  21      606.66      655.91     21.18 o 
   5   5  21      392.72      374.83     16.67 o 
   6   5  21      347.50      372.59     22.26 o 
   7   5  21      143.24      209.37     24.85 o 
   8   5  21       95.54      110.02     25.80 o 
   9   5  21      682.15      742.99     38.48 o 
  -8   6  21     1719.10     1686.06     41.63 o 
  -7   6  21     1389.28     1325.90     35.80 o 
  -6   6  21     1823.72     1764.27     41.43 o 
  -5   6  21      160.39      178.07     15.55 o 
  -4   6  21      356.74      343.88     16.70 o 
  -3   6  21      230.76      233.17     14.84 o 
  -2   6  21      298.21      340.64     14.82 o 
  -1   6  21      519.89      557.31     16.86 o 
   0   6  21      215.33      236.52     11.95 o 
   1   6  21      471.07      485.92     15.94 o 
   2   6  21      449.54      489.57     16.21 o 
   3   6  21      192.00      198.86     13.86 o 
   4   6  21      276.83      268.15     17.07 o 
   5   6  21      202.09      220.91     18.66 o 
   6   6  21     1623.55     1593.09     45.92 o 
   7   6  21     1435.85     1403.82     57.47 o 
   8   6  21     1731.69     1722.07     56.24 o 
  -8   7  21       50.57       69.07     19.88 o 
  -7   7  21      442.99      438.09     22.83 o 
  -6   7  21      151.60      151.17     18.33 o 
  -5   7  21      178.82      185.77     16.73 o 
  -4   7  21      632.99      584.36     21.30 o 
  -3   7  21      272.26      268.95     18.74 o 
  -2   7  21     2493.16     2361.99     47.50 o 
  -1   7  21     1666.36     1603.93     34.02 o 
   0   7  21     3534.84     3281.45     75.26 o 
   1   7  21     1789.20     1719.76     31.99 o 
   2   7  21     2744.28     2632.86     44.18 o 
   3   7  21      278.32      312.38     16.55 o 
   4   7  21      633.57      639.07     26.76 o 
   5   7  21      177.77      236.55     20.74 o 
   6   7  21      110.04      152.40     20.31 o 
   7   7  21      533.54      546.72     35.48 o 
  -7   8  21       87.13       82.64     21.67 o 
  -6   8  21      396.52      377.28     22.76 o 
  -5   8  21      173.83      161.07     21.07 o 
  -4   8  21      361.62      347.70     22.75 o 
  -3   8  21     1000.30     1025.11     30.03 o 
  -2   8  21      349.26      327.33     17.68 o 
  -1   8  21       89.34       72.08     16.16 o 
   0   8  21     1536.30     1611.96     34.96 o 
   1   8  21       78.82      116.17     15.72 o 
   2   8  21      228.33      226.34     17.59 o 
   3   8  21      913.94      957.22     47.02 o 
   4   8  21      277.79      263.66     29.85 o 
   5   8  21      169.20      204.43     21.46 o 
   6   8  21      384.27      460.98     33.37 o 
   7   8  21       72.35       27.38     78.97 o 
  -5   9  21     1150.54     1260.94     40.37 o 
  -4   9  21      231.55      266.18     21.11 o 
  -3   9  21      250.22      270.58     20.53 o 
  -2   9  21     1613.90     1578.39     48.59 o 
  -1   9  21      349.24      375.81     21.62 o 
   0   9  21      719.27      767.38     25.77 o 
   1   9  21      418.54      409.09     24.23 o 
   2   9  21     1823.87     1759.67     40.98 o 
   3   9  21      306.26      316.55     23.30 o 
   4   9  21      280.91      367.08     39.67 o 
   5   9  21     1138.10     1244.92     91.94 o 
  -4  10  21      290.14      315.10     32.46 o 
  -3  10  21      723.71      834.30     39.86 o 
  -2  10  21      139.77      171.95     20.35 o 
  -1  10  21      141.28      152.92     19.71 o 
   0  10  21       74.25       46.49     21.30 o 
   1  10  21      211.94      215.38     21.27 o 
   2  10  21      153.69      149.42     32.26 o 
   3  10  21      743.92      863.63     35.29 o 
   4  10  21      246.15      260.27     25.51 o 
   0   0  22     1833.85     1617.30     61.37 o 
   1   0  22       10.65       51.63     10.63 o 
   2   0  22     1257.45     1242.11     45.28 o 
   3   0  22       38.46       68.77      8.97 o 
   4   0  22     3170.32     3036.09     49.48 o 
   5   0  22     1145.04     1066.12     22.87 o 
   6   0  22     7380.63     7094.41    129.05 o 
   7   0  22     1142.94     1150.29     40.23 o 
   8   0  22      294.75      329.29     22.29 o 
   9   0  22     1369.52     1334.28     41.71 o 
  10   0  22      127.69      163.55     25.75 o 
 -10   1  22      331.41      344.37     27.67 o 
  -9   1  22      897.09      925.32     34.52 o 
  -8   1  22       15.64       11.03     21.00 o 
  -7   1  22       11.38       26.90     13.20 o 
  -6   1  22      385.78      408.46     17.95 o 
  -5   1  22     1203.25     1156.10     25.48 o 
  -4   1  22     6006.26     5747.40     93.20 o 
  -3   1  22     1961.40     1911.12     49.75 o 
  -2   1  22     2462.40     2283.87     40.81 o 
  -1   1  22     1876.07     1869.20     30.95 o 
   0   1  22      763.34      731.06     14.55 o 
   1   1  22     1990.98     1997.20     29.95 o 
   2   1  22     2817.54     2665.08     40.11 o 
   3   1  22     1669.30     1668.11     29.89 o 
   4   1  22     6650.04     6560.14     94.63 o 
   5   1  22     1183.62     1127.75     24.59 o 
   6   1  22      257.55      271.43     14.35 o 
   7   1  22       27.76       49.06     15.70 o 
   8   1  22       29.20       48.84     17.03 o 
   9   1  22      863.64      858.96     40.01 o 
  10   1  22      231.90      239.29     26.94 o 
 -10   2  22     1591.35     1549.74     53.42 o 
  -9   2  22      241.12      285.83     27.48 o 
  -8   2  22     2462.46     2414.93     60.55 o 
  -7   2  22     1350.44     1264.28     33.62 o 
  -6   2  22     1621.07     1538.10     35.55 o 
  -5   2  22      543.04      519.10     17.47 o 
  -4   2  22     1764.35     1685.55     46.32 o 
  -3   2  22      123.37      121.64     10.61 o 
  -2   2  22     2553.94     2554.39     45.00 o 
  -1   2  22     4244.26     4136.82     59.16 o 
   0   2  22     1479.42     1452.20     23.19 o 
   1   2  22     4060.42     4077.26     73.73 o 
   2   2  22     2758.89     2770.47     40.47 o 
   3   2  22      195.87      203.80     10.13 o 
   4   2  22     1965.31     1906.85     36.18 o 
   5   2  22      699.49      675.07     20.26 o 
   6   2  22     1659.16     1579.80     33.21 o 
   7   2  22     1149.50     1077.13     31.74 o 
   8   2  22     2212.17     2173.94     56.32 o 
   9   2  22      123.12      183.86     22.22 o 
  10   2  22     1848.23     1857.71     52.82 o 
  -9   3  22       36.59       30.82     20.92 o 
  -8   3  22      548.14      553.04     27.62 o 
  -7   3  22     3233.77     3044.80     60.82 o 
  -6   3  22      452.25      478.49     20.07 o 
  -5   3  22      267.55      272.61     13.88 o 
  -4   3  22     1921.01     1876.13     35.96 o 
  -3   3  22      455.11      481.47     16.13 o 
  -2   3  22     3829.08     3942.90     66.26 o 
  -1   3  22     1289.06     1342.44     27.14 o 
   0   3  22     1646.40     1663.12     27.23 o 
   1   3  22     1207.48     1291.98     24.23 o 
   2   3  22     3857.29     4006.01     61.65 o 
   3   3  22      505.52      570.86     21.28 o 
   4   3  22     2131.24     2028.46     55.55 o 
   5   3  22      331.74      323.56     14.60 o 
   6   3  22      611.08      641.16     22.17 o 
   7   3  22     2984.73     3028.87    114.31 o 
   8   3  22      521.63      529.66     26.56 o 
   9   3  22        0.48       15.26     20.29 o 
  -9   4  22      263.89      272.64     25.59 o 
  -8   4  22      699.60      664.22     25.22 o 
  -7   4  22      235.09      235.67     17.68 o 
  -6   4  22     1740.96     1616.97     38.07 o 
  -5   4  22      204.68      238.96     14.68 o 
  -4   4  22      671.06      659.55     19.81 o 
  -3   4  22      886.48      843.19     21.70 o 
  -2   4  22     1241.14     1244.21     25.40 o 
  -1   4  22     3308.23     3195.69     51.55 o 
   0   4  22       45.92       55.60      8.40 o 
   1   4  22     3143.04     3044.39     43.34 o 
   2   4  22     1353.20     1396.62     23.62 o 
   3   4  22      787.14      768.87     19.31 o 
   4   4  22      568.83      574.75     18.39 o 
   5   4  22      231.79      259.49     18.47 o 
   6   4  22     1543.74     1522.93     33.00 o 
   7   4  22      259.67      276.57     22.08 o 
   8   4  22      457.07      458.71     41.74 o 
   9   4  22      268.50      305.05     30.19 o 
  -9   5  22      967.39      952.34     37.92 o 
  -8   5  22      511.44      480.96     23.04 o 
  -7   5  22     1738.58     1564.23     38.24 o 
  -6   5  22     1099.14     1023.16     29.95 o 
  -5   5  22      178.98      143.39     14.15 o 
  -4   5  22     2163.62     2188.30     41.79 o 
  -3   5  22      773.49      749.49     27.50 o 
  -2   5  22      543.20      551.55     17.42 o 
  -1   5  22     1331.68     1313.76     26.68 o 
   0   5  22      936.04      984.95     19.38 o 
   1   5  22     1133.63     1139.27     30.64 o 
   2   5  22      586.75      563.25     20.33 o 
   3   5  22      500.93      526.19     17.07 o 
   4   5  22     2348.85     2356.53     45.21 o 
   5   5  22      286.82      277.66     16.07 o 
   6   5  22      929.48      978.98     34.22 o 
   7   5  22     1618.04     1515.66     50.22 o 
   8   5  22      425.41      440.27     60.33 o 
   9   5  22      999.10     1036.10    137.16 o 
  -8   6  22      316.96      359.46     22.47 o 
  -7   6  22      267.51      300.01     20.79 o 
  -6   6  22      201.14      207.50     20.70 o 
  -5   6  22      841.74      834.39     24.51 o 
  -4   6  22      863.93      840.60     23.99 o 
  -3   6  22     1380.84     1294.27     50.69 o 
  -2   6  22      746.01      732.16     28.13 o 
  -1   6  22     2243.81     2217.10     39.44 o 
   0   6  22     3460.56     3265.10     49.33 o 
   1   6  22     2254.04     2203.76     39.13 o 
   2   6  22      898.91      905.74     21.75 o 
   3   6  22     1724.04     1694.51     34.36 o 
   4   6  22      711.29      671.94     24.48 o 
   5   6  22      928.26      913.28     30.99 o 
   6   6  22      134.91      162.74     19.42 o 
   7   6  22      461.87      535.06     37.25 o 
   8   6  22      267.50      292.33     29.74 o 
  -7   7  22      776.01      777.61     37.58 o 
  -6   7  22      227.24      196.20     19.49 o 
  -5   7  22      879.63      905.79     28.53 o 
  -4   7  22     1753.71     1710.94     38.99 o 
  -3   7  22     1433.61     1420.26     42.37 o 
  -2   7  22      604.50      582.89     20.87 o 
  -1   7  22     1557.97     1594.42     34.33 o 
   0   7  22        0.74        4.25     12.77 o 
   1   7  22     1410.84     1385.67     28.18 o 
   2   7  22      671.53      612.00     18.92 o 
   3   7  22     1181.08     1165.15     28.18 o 
   4   7  22     1734.06     1698.50     44.01 o 
   5   7  22      904.88      889.41     31.51 o 
   6   7  22      165.14      165.55     20.81 o 
   7   7  22      769.72      799.64     46.05 o 
  -6   8  22       55.57       48.26     19.25 o 
  -5   8  22     1145.29     1112.57     36.90 o 
  -4   8  22      297.08      307.75     20.56 o 
  -3   8  22      442.00      444.29     29.19 o 
  -2   8  22     1796.26     1788.91     58.28 o 
  -1   8  22      131.83      118.10     17.03 o 
   0   8  22     2362.35     2420.27     46.79 o 
   1   8  22       97.95       99.49     13.53 o 
   2   8  22     1674.27     1583.58     34.49 o 
   3   8  22      358.37      382.55     29.32 o 
   4   8  22      359.83      358.11     25.39 o 
   5   8  22     1265.91     1308.31     51.01 o 
   6   8  22       25.01       55.26     21.23 o 
  -5   9  22      270.33      330.38     26.70 o 
  -4   9  22      175.76      207.39     22.05 o 
  -3   9  22     1464.74     1544.05     38.94 o 
  -2   9  22      500.44      496.69     29.46 o 
  -1   9  22      361.73      372.78     21.89 o 
   0   9  22      924.22      924.50     31.71 o 
   1   9  22      325.24      337.82     22.48 o 
   2   9  22      542.60      555.84     25.67 o 
   3   9  22     1412.21     1457.12     41.93 o 
   4   9  22      155.03      235.68     38.85 o 
   5   9  22      159.86      247.61     25.05 o 
  -3  10  22     1430.92     1531.30     43.72 o 
  -2  10  22      817.89      846.18     30.18 o 
  -1  10  22      149.54      144.67     28.50 o 
   0  10  22       32.26       20.91     24.93 o 
   1  10  22       99.94      105.91     28.27 o 
   2  10  22      778.35      787.48     44.66 o 
   3  10  22     1570.45     1606.47     46.33 o 
   1   0  23    11139.99    10908.55    150.39 o 
   2   0  23      268.35      276.38     11.26 o 
   3   0  23      675.59      711.14     18.10 o 
   4   0  23      481.20      504.12     16.28 o 
   5   0  23     1624.25     1498.15     43.41 o 
   6   0  23     1005.58      968.89     24.94 o 
   7   0  23      231.94      272.09     21.00 o 
   8   0  23     1574.84     1604.17     45.36 o 
   9   0  23       20.60       34.31     20.09 o 
  10   0  23        0.20        7.51     28.63 o 
  -9   1  23     1513.74     1445.45     43.90 o 
  -8   1  23      639.32      621.59     32.38 o 
  -7   1  23     2541.79     2433.17     55.60 o 
  -6   1  23     1069.12     1024.31     28.16 o 
  -5   1  23     3397.68     3246.98     59.80 o 
  -4   1  23     2375.44     2279.46     45.15 o 
  -3   1  23      294.04      291.87     15.95 o 
  -2   1  23       12.78       58.32      9.50 o 
  -1   1  23      406.57      422.71     11.95 o 
   0   1  23     1900.99     1824.64     27.92 o 
   1   1  23      397.91      430.86     12.66 o 
   2   1  23       13.45       49.02      8.60 o 
   3   1  23      442.40      473.45     14.12 o 
   4   1  23     2380.65     2342.58     39.87 o 
   5   1  23     2823.93     2758.27     47.83 o 
   6   1  23     1001.82      972.69     31.25 o 
   7   1  23     2917.86     2851.13     61.56 o 
   8   1  23      540.85      578.59     25.28 o 
   9   1  23     1600.47     1590.14     52.64 o 
  -9   2  23       49.54       87.28     24.14 o 
  -8   2  23       34.80       59.97     19.55 o 
  -7   2  23       83.73       88.53     14.94 o 
  -6   2  23     1110.42     1103.09     29.24 o 
  -5   2  23      273.12      269.10     13.88 o 
  -4   2  23     4978.66     4801.25     85.33 o 
  -3   2  23     2290.89     2204.94     39.88 o 
  -2   2  23     1182.72     1177.30     24.92 o 
  -1   2  23     2322.75     2329.09     35.54 o 
   0   2  23     4808.71     4885.43     70.18 o 
   1   2  23     2178.65     2197.39     34.04 o 
   2   2  23     1176.47     1240.94     22.87 o 
   3   2  23     2669.02     2614.96     43.29 o 
   4   2  23     5470.70     5333.44     78.39 o 
   5   2  23      277.30      287.56     14.73 o 
   6   2  23     1017.90     1044.02     26.31 o 
   7   2  23       81.87       92.25     17.14 o 
   8   2  23       27.61       60.79     20.21 o 
   9   2  23       43.24       83.66     21.20 o 
  -9   3  23      585.15      596.42     34.01 o 
  -8   3  23      287.10      297.91     24.20 o 
  -7   3  23      911.83      882.67     27.43 o 
  -6   3  23     4617.37     4368.59     90.09 o 
  -5   3  23      424.01      438.78     16.77 o 
  -4   3  23      413.26      403.50     17.54 o 
  -3   3  23     1125.93     1083.64     25.15 o 
  -2   3  23     2444.12     2410.42     46.48 o 
  -1   3  23      494.28      522.22     14.68 o 
   0   3  23       37.16       57.50      8.32 o 
   1   3  23      473.23      527.86     14.08 o 
   2   3  23     2665.49     2695.36     40.70 o 
   3   3  23     1096.26     1138.34     31.32 o 
   4   3  23      400.48      424.26     16.31 o 
   5   3  23      414.29      426.81     16.86 o 
   6   3  23     3978.52     3890.56     74.47 o 
   7   3  23      979.68      977.27     35.43 o 
   8   3  23      290.45      277.82     23.57 o 
   9   3  23      701.72      793.50     35.07 o 
  -9   4  23      422.11      429.63     28.40 o 
  -8   4  23      919.70      934.11     30.23 o 
  -7   4  23      586.26      602.88     23.83 o 
  -6   4  23      830.05      739.79     25.47 o 
  -5   4  23       18.32       18.50     12.10 o 
  -4   4  23     1723.87     1730.39     34.77 o 
  -3   4  23      703.05      682.50     24.01 o 
  -2   4  23     3897.78     3760.78     63.82 o 
  -1   4  23     2680.74     2603.25     46.59 o 
   0   4  23      619.91      627.06     15.63 o 
   1   4  23     2815.89     2761.86     40.26 o 
   2   4  23     4549.37     4450.68     64.45 o 
   3   4  23      707.78      704.26     19.39 o 
   4   4  23     1830.69     1884.86     36.32 o 
   5   4  23       18.13       32.02     12.69 o 
   6   4  23      749.44      730.24     22.72 o 
   7   4  23      589.22      651.82     33.78 o 
   8   4  23      879.55      945.65     42.33 o 
   9   4  23      389.55      410.74     39.50 o 
  -8   5  23      842.49      862.34     40.15 o 
  -7   5  23       85.10      102.83     17.21 o 
  -6   5  23      339.88      318.25     19.33 o 
  -5   5  23      460.75      490.15     18.99 o 
  -4   5  23     1983.21     1893.84     37.53 o 
  -3   5  23      835.26      786.26     24.07 o 
  -2   5  23      655.73      623.12     20.72 o 
  -1   5  23     1542.07     1534.59     31.74 o 
   0   5  23     1012.59      990.75     19.90 o 
   1   5  23     1483.20     1468.18     25.17 o 
   2   5  23      495.89      500.06     16.16 o 
   3   5  23      871.91      793.18     21.88 o 
   4   5  23     1981.53     2010.36     40.58 o 
   5   5  23      576.62      610.38     23.33 o 
   6   5  23      256.21      272.64     33.00 o 
   7   5  23      166.06      202.83     26.02 o 
   8   5  23      636.43      714.70     36.93 o 
  -8   6  23      120.15       87.01     19.41 o 
  -7   6  23     1324.34     1228.54     38.25 o 
  -6   6  23      926.33      891.77     35.25 o 
  -5   6  23     1111.07     1141.34     28.51 o 
  -4   6  23     1437.32     1389.96     31.85 o 
  -3   6  23     1405.21     1426.77     46.83 o 
  -2   6  23        8.19       19.62     12.26 o 
  -1   6  23      746.13      742.18     21.03 o 
   0   6  23     1455.61     1401.84     28.64 o 
   1   6  23      602.59      617.07     19.00 o 
   2   6  23       48.12       68.03     12.43 o 
   3   6  23     1316.07     1313.21     29.24 o 
   4   6  23     1691.71     1638.80     38.64 o 
   5   6  23      962.82      972.89     32.24 o 
   6   6  23     1055.71     1110.28     53.89 o 
   7   6  23     1401.56     1324.82     49.27 o 
   8   6  23      140.20      197.13     41.13 o 
  -7   7  23      200.74      197.82     23.94 o 
  -6   7  23      157.15      157.88     19.49 o 
  -5   7  23     1773.62     1718.55     43.53 o 
  -4   7  23      518.23      492.40     20.40 o 
  -3   7  23     2457.91     2439.92     60.52 o 
  -2   7  23      502.17      450.81     19.17 o 
  -1   7  23      420.13      413.42     18.26 o 
   0   7  23        1.09       -6.66     13.44 o 
   1   7  23      403.53      439.44     16.76 o 
   2   7  23      512.06      506.28     19.34 o 
   3   7  23     2656.62     2580.57     48.49 o 
   4   7  23      516.50      575.25     39.90 o 
   5   7  23     1970.73     1943.11     49.25 o 
   6   7  23      188.23      226.41     22.25 o 
   7   7  23      160.56      191.27     45.33 o 
  -6   8  23       42.24       43.00     19.85 o 
  -5   8  23      302.56      288.50     23.32 o 
  -4   8  23      169.76      175.93     19.06 o 
  -3   8  23     1490.57     1487.51     37.02 o 
  -2   8  23      217.89      207.61     17.38 o 
  -1   8  23     2184.71     2227.76     49.95 o 
   0   8  23      577.57      603.11     23.92 o 
   1   8  23     2035.16     2032.87     41.48 o 
   2   8  23      195.02      202.03     16.69 o 
   3   8  23     1438.66     1421.74     40.43 o 
   4   8  23      167.03      201.76     27.00 o 
   5   8  23      455.10      516.82     34.20 o 
   6   8  23       48.77      118.23     26.69 o 
  -4   9  23      101.46      136.27     20.19 o 
  -3   9  23      277.32      290.04     21.10 o 
  -2   9  23       61.12       72.93     18.84 o 
  -1   9  23     1089.83     1122.18     33.27 o 
   0   9  23      188.46      214.05     19.93 o 
   1   9  23     1027.98     1041.37     33.42 o 
   2   9  23       67.25       78.48     23.27 o 
   3   9  23      355.69      405.07     36.75 o 
   4   9  23      116.25      176.16     37.50 o 
  -2  10  23     1154.70     1260.18     36.86 o 
  -1  10  23      349.31      314.47     23.56 o 
   0  10  23      428.11      362.87     26.24 o 
   1  10  23      301.69      331.08     23.94 o 
   2  10  23     1007.92      983.16     58.89 o 
   0   0  24     4896.49     4700.67     87.37 o 
   2   0  24       41.31       73.95      9.50 o 
   3   0  24     2195.76     2051.44     35.92 o 
   4   0  24      787.33      769.60     19.49 o 
   5   0  24      177.70      161.12     13.14 o 
   6   0  24       18.65       50.14     12.73 o 
   7   0  24     3790.38     3631.67     82.51 o 
   8   0  24       50.58       73.73     19.72 o 
   9   0  24      814.28      818.99     34.67 o 
  -9   1  24      906.18      889.66     36.24 o 
  -8   1  24     1587.94     1485.44     50.56 o 
  -7   1  24        0.26       37.14     14.34 o 
  -6   1  24      463.48      457.42     19.63 o 
  -5   1  24      481.32      522.28     20.00 o 
  -4   1  24      315.99      326.19     14.21 o 
  -3   1  24      871.40      851.18     28.33 o 
  -2   1  24     1228.24     1221.40     32.28 o 
  -1   1  24     3750.11     3631.94     85.80 o 
   0   1  24      230.51      270.98     12.42 o 
   1   1  24     3457.85     3440.03     48.32 o 
   2   1  24     1336.74     1402.83     25.44 o 
   3   1  24     1029.48     1075.12     25.91 o 
   4   1  24      366.29      407.49     13.80 o 
   5   1  24      645.08      697.48     20.00 o 
   6   1  24      292.47      279.87     15.56 o 
   7   1  24        3.95       20.85     16.24 o 
   8   1  24     1876.05     1801.47     45.58 o 
   9   1  24      784.61      789.16     38.41 o 
  -9   2  24     3421.44     3462.88     93.23 o 
  -8   2  24      362.91      434.24     25.84 o 
  -7   2  24      291.89      327.23     18.48 o 
  -6   2  24     1271.11     1208.01     31.36 o 
  -5   2  24     1398.16     1351.79     29.93 o 
  -4   2  24      241.41      278.31     13.71 o 
  -3   2  24      391.24      420.95     16.68 o 
  -2   2  24     1797.73     1716.69     33.11 o 
  -1   2  24     3320.24     3291.20     48.93 o 
   0   2  24      986.83     1025.33     19.80 o 
   1   2  24     2995.60     3018.28     43.01 o 
   2   2  24     2198.00     2205.21     35.82 o 
   3   2  24      302.09      337.47     12.50 o 
   4   2  24      216.34      265.05     11.92 o 
   5   2  24     1306.16     1260.69     39.62 o 
   6   2  24     1299.21     1268.89     32.36 o 
   7   2  24      391.61      416.22     23.48 o 
   8   2  24      411.41      464.92     25.57 o 
   9   2  24     3446.86     3377.69     95.01 o 
  -9   3  24      331.45      339.76     29.90 o 
  -8   3  24      226.55      307.20     24.67 o 
  -7   3  24      993.48     1017.39     29.58 o 
  -6   3  24     1603.52     1592.29     37.93 o 
  -5   3  24     1067.18     1009.65     24.84 o 
  -4   3  24     2562.59     2483.10     45.28 o 
  -3   3  24      242.21      240.35     13.14 o 
  -2   3  24      118.90      146.82     11.97 o 
  -1   3  24     2734.99     2600.17     43.83 o 
   0   3  24     3141.38     3261.22     46.34 o 
   1   3  24     2982.35     2891.13     43.71 o 
   2   3  24       25.30       26.59      8.81 o 
   3   3  24      135.99      139.36     10.76 o 
   4   3  24     2847.82     3015.96     49.70 o 
   5   3  24     1075.56     1136.09     51.01 o 
   6   3  24     1598.61     1557.66     34.10 o 
   7   3  24     1287.19     1247.83     35.87 o 
   8   3  24      217.01      258.06     23.85 o 
   9   3  24      498.43      538.12     30.40 o 
  -8   4  24      847.13      864.06     29.28 o 
  -7   4  24      492.47      487.97     22.39 o 
  -6   4  24      116.25      122.56     16.30 o 
  -5   4  24      676.19      684.27     21.88 o 
  -4   4  24     3432.10     3300.96     57.99 o 
  -3   4  24     3639.83     3691.70     69.90 o 
  -2   4  24     1306.99     1296.74     28.17 o 
  -1   4  24      206.40      206.65     12.11 o 
   0   4  24     1273.23     1155.43     21.27 o 
   1   4  24      335.33      359.81     13.72 o 
   2   4  24     1340.95     1341.34     26.48 o 
   3   4  24     3150.06     3296.03     54.26 o 
   4   4  24     3354.49     3379.97     64.63 o 
   5   4  24      585.27      594.80     21.43 o 
   6   4  24      103.24      139.83     14.77 o 
   7   4  24      515.97      517.19     30.43 o 
   8   4  24      646.08      645.20     35.44 o 
  -8   5  24       80.69       95.29     18.94 o 
  -7   5  24       41.28       38.57     17.31 o 
  -6   5  24     1627.80     1569.86     38.92 o 
  -5   5  24     2837.15     2694.04     71.68 o 
  -4   5  24     1410.75     1456.13     32.26 o 
  -3   5  24      540.32      613.59     20.96 o 
  -2   5  24     3376.97     3279.60     57.72 o 
  -1   5  24       35.91       55.86     11.82 o 
   0   5  24       99.36      117.29     10.59 o 
   1   5  24       17.63       43.91     10.32 o 
   2   5  24     3136.93     3120.29     55.28 o 
   3   5  24      460.66      494.63     18.20 o 
   4   5  24     1293.38     1329.75     33.00 o 
   5   5  24     3131.90     3134.23     68.01 o 
   6   5  24     1395.30     1391.76     38.49 o 
   7   5  24       74.30      109.75     26.39 o 
   8   5  24       73.95       81.79     37.16 o 
  -7   6  24       64.99       53.58     19.41 o 
  -6   6  24      812.71      824.01     29.21 o 
  -5   6  24     1016.96      990.15     27.62 o 
  -4   6  24      559.68      572.09     20.86 o 
  -3   6  24      208.62      229.40     15.89 o 
  -2   6  24     3472.30     3322.39     59.07 o 
  -1   6  24     1499.18     1501.97     34.36 o 
   0   6  24      181.32      155.87     13.35 o 
   1   6  24     1307.64     1343.45     27.10 o 
   2   6  24     3830.98     3700.71     69.86 o 
   3   6  24      198.93      220.30     15.23 o 
   4   6  24      423.61      410.58     20.18 o 
   5   6  24     1156.04     1179.61     35.72 o 
   6   6  24      920.12     1055.23     38.57 o 
   7   6  24      110.45      103.41     26.64 o 
  -7   7  24     1071.86     1069.55     40.36 o 
  -6   7  24      877.54      817.70     30.21 o 
  -5   7  24      177.48      204.14     19.31 o 
  -4   7  24     1259.07     1265.00     43.31 o 
  -3   7  24     3178.17     3114.03     79.63 o 
  -2   7  24      102.01      131.62     16.60 o 
  -1   7  24      196.25      184.32     19.63 o 
   0   7  24       64.34       43.60     15.61 o 
   1   7  24       90.89       86.46     13.30 o 
   2   7  24      134.19      136.19     15.10 o 
   3   7  24     3178.75     3131.67     63.79 o 
   4   7  24     1237.29     1294.96     46.87 o 
   5   7  24      162.28      173.90     21.10 o 
   6   7  24      688.64      773.06     33.01 o 
   7   7  24     1233.42     1508.80     97.68 o 
  -5   8  24      443.61      424.30     26.59 o 
  -4   8  24     1644.56     1737.48     52.59 o 
  -3   8  24      510.33      542.88     23.79 o 
  -2   8  24      932.75      921.65     29.73 o 
  -1   8  24      256.25      277.44     19.76 o 
   0   8  24      114.92      116.24     19.16 o 
   1   8  24      251.19      265.73     18.39 o 
   2   8  24      820.92      826.92     25.59 o 
   3   8  24      562.90      628.47     36.84 o 
   4   8  24     1812.88     1902.28     51.44 o 
   5   8  24      307.93      354.03     38.16 o 
  -4   9  24      129.85      140.68     19.96 o 
  -3   9  24      143.52      214.79     25.01 o 
  -2   9  24      704.87      760.85     35.17 o 
  -1   9  24      548.41      553.71     25.16 o 
   0   9  24      237.38      237.02     20.86 o 
   1   9  24      637.21      641.61     24.36 o 
   2   9  24      728.54      776.04     51.84 o 
   3   9  24      101.89      154.11     31.55 o 
   4   9  24      101.97      206.72     42.95 o 
  -1  10  24      463.12      482.08     29.26 o 
   0  10  24       69.16       10.58     25.92 o 
   1  10  24      344.65      262.69     38.15 o 
   1   0  25     2866.58     2837.41     43.20 o 
   2   0  25     4334.96     4264.70     88.47 o 
   3   0  25       90.14      131.63     11.26 o 
   4   0  25      255.00      276.50     13.15 o 
   5   0  25      713.87      711.66     21.91 o 
   6   0  25     4982.10     4730.63     89.50 o 
   7   0  25      877.51      834.95     33.39 o 
   8   0  25      130.67      127.77     21.11 o 
   9   0  25       14.89       11.45     21.56 o 
  -9   1  25      295.85      357.11     26.05 o 
  -8   1  25      184.96      206.29     25.26 o 
  -7   1  25     1952.03     1867.13     42.28 o 
  -6   1  25      494.17      483.77     21.78 o 
  -5   1  25     1146.11     1087.70     31.91 o 
  -4   1  25     1878.60     1809.07     35.29 o 
  -3   1  25     3859.97     3851.47     69.94 o 
  -2   1  25     2473.50     2567.65     49.19 o 
  -1   1  25      202.58      226.75     11.24 o 
   0   1  25     1849.48     1774.97     27.76 o 
   1   1  25      186.59      221.82     10.15 o 
   2   1  25     2471.54     2580.46     43.19 o 
   3   1  25     4089.73     4117.35     61.77 o 
   4   1  25     2007.28     2067.12     41.81 o 
   5   1  25     1136.03     1122.86     25.98 o 
   6   1  25      629.96      620.59     21.72 o 
   7   1  25     1972.91     1904.45     46.00 o 
   8   1  25      170.35      240.36     25.23 o 
   9   1  25      344.90      360.75     29.28 o 
  -9   2  25      409.75      474.01     33.03 o 
  -8   2  25     1674.32     1621.13     47.61 o 
  -7   2  25     1255.16     1214.41     32.79 o 
  -6   2  25      155.59      140.26     15.87 o 
  -5   2  25      777.72      733.93     21.90 o 
  -4   2  25     4076.66     3951.25     70.09 o 
  -3   2  25       30.95       69.44     11.58 o 
  -2   2  25      359.16      344.09     13.92 o 
  -1   2  25     2107.07     2043.95     38.43 o 
   0   2  25       19.34       25.05      8.51 o 
   1   2  25     2123.09     2147.19     32.72 o 
   2   2  25      354.14      366.88     13.04 o 
   3   2  25       11.09       43.94      9.96 o 
   4   2  25     4067.84     4122.35     68.11 o 
   5   2  25      940.87      897.32     27.92 o 
   6   2  25      257.84      249.57     16.12 o 
   7   2  25     1508.81     1456.94     39.46 o 
   8   2  25     1617.24     1543.03     41.48 o 
   9   2  25      326.31      371.26     25.61 o 
  -9   3  25     1074.52     1039.84     45.08 o 
  -8   3  25       77.89       77.03     22.37 o 
  -7   3  25      239.38      253.85     18.97 o 
  -6   3  25      756.26      772.86     26.44 o 
  -5   3  25     2393.02     2287.40     45.12 o 
  -4   3  25     1543.49     1463.55     33.34 o 
  -3   3  25     1821.67     1726.55     34.06 o 
  -2   3  25      379.44      374.28     15.30 o 
  -1   3  25     2794.51     2697.68     45.55 o 
   0   3  25     3434.87     3444.02     48.91 o 
   1   3  25     2706.69     2686.53     43.33 o 
   2   3  25      291.33      298.87     12.31 o 
   3   3  25     1369.50     1325.46     25.37 o 
   4   3  25     1601.28     1659.82     48.69 o 
   5   3  25     2151.53     2177.31     79.32 o 
   6   3  25      880.28      918.70     26.33 o 
   7   3  25      334.78      356.01     22.09 o 
   8   3  25       79.30      103.03     22.57 o 
   9   3  25     1057.61     1167.92     52.36 o 
  -8   4  25      183.49      207.33     31.20 o 
  -7   4  25      403.91      408.17     21.36 o 
  -6   4  25      418.71      408.45     20.69 o 
  -5   4  25     2427.24     2346.14     44.68 o 
  -4   4  25     1193.93     1189.08     27.84 o 
  -3   4  25     1978.29     1906.54     45.74 o 
  -2   4  25     1242.35     1192.67     27.35 o 
  -1   4  25      458.14      490.61     16.59 o 
   0   4  25      963.89      894.35     18.99 o 
   1   4  25      328.83      365.49     13.18 o 
   2   4  25     1197.28     1159.56     24.64 o 
   3   4  25     1947.40     1943.93     35.31 o 
   4   4  25     1314.56     1411.10     35.30 o 
   5   4  25     2758.49     2705.69     51.55 o 
   6   4  25      372.22      377.65     18.62 o 
   7   4  25      525.83      514.46     33.15 o 
   8   4  25      178.91      183.77     27.66 o 
  -8   5  25      411.41      435.65     23.56 o 
  -7   5  25      147.46      169.79     19.54 o 
  -6   5  25       47.34       64.11     16.91 o 
  -5   5  25       73.86      110.53     14.90 o 
  -4   5  25      657.72      641.44     21.69 o 
  -3   5  25     4904.36     4729.07     80.13 o 
  -2   5  25      783.68      815.48     24.79 o 
  -1   5  25     1937.39     1958.24     36.13 o 
   0   5  25     3336.76     3422.05    106.83 o 
   1   5  25     1703.97     1793.83     32.73 o 
   2   5  25      940.96      929.36     24.38 o 
   3   5  25     4563.53     4492.20     76.32 o 
   4   5  25      769.13      793.35     24.20 o 
   5   5  25       40.32       70.56     14.65 o 
   6   5  25       62.29       91.89     18.34 o 
   7   5  25      214.70      237.15     28.90 o 
   8   5  25      436.80      438.23     47.71 o 
  -7   6  25      618.64      588.11     26.11 o 
  -6   6  25     1093.32     1074.41     32.58 o 
  -5   6  25      262.45      268.21     17.68 o 
  -4   6  25      468.84      444.52     28.42 o 
  -3   6  25      103.82      109.01     15.23 o 
  -2   6  25      170.80      212.17     24.81 o 
  -1   6  25     1675.89     1630.35     32.85 o 
   0   6  25      694.07      702.53     22.97 o 
   1   6  25     1719.72     1688.89     32.25 o 
   2   6  25      115.09      143.34     14.42 o 
   3   6  25      137.34      110.83     14.52 o 
   4   6  25      409.96      401.52     20.85 o 
   5   6  25      273.45      287.53     26.38 o 
   6   6  25     1055.22     1155.02     42.81 o 
   7   6  25      653.01      638.58     54.38 o 
  -6   7  25       46.26       56.90     19.11 o 
  -5   7  25      243.21      217.22     19.78 o 
  -4   7  25      760.10      781.49     25.53 o 
  -3   7  25       68.06       73.61     17.13 o 
  -2   7  25     3594.47     3512.35     72.23 o 
  -1   7  25      609.13      590.56     21.84 o 
   0   7  25      144.53      131.76     19.11 o 
   1   7  25      403.71      348.95     18.11 o 
   2   7  25     3900.83     3653.38     82.00 o 
   3   7  25       99.29      151.70     19.07 o 
   4   7  25      872.48      958.02     34.07 o 
   5   7  25      172.84      194.67     21.87 o 
   6   7  25       15.20       84.73     21.21 o 
  -5   8  25      300.90      296.01     24.89 o 
  -4   8  25      862.89      911.25     30.88 o 
  -3   8  25       28.41       22.70     19.31 o 
  -2   8  25      370.72      349.38     21.22 o 
  -1   8  25      947.76      962.54     42.06 o 
   0   8  25        4.86      -16.09     16.68 o 
   1   8  25     1014.13      958.92     27.22 o 
   2   8  25      450.24      422.77     20.12 o 
   3   8  25       21.36       36.85     35.63 o 
   4   8  25      673.85      775.57     32.42 o 
   5   8  25      310.91      320.48     30.22 o 
  -3   9  25      201.39      184.01     21.50 o 
  -2   9  25      259.81      300.63     24.37 o 
  -1   9  25      317.62      361.49     23.01 o 
   0   9  25     2534.47     2555.16     70.22 o 
   1   9  25      273.25      273.49     34.12 o 
   2   9  25      468.98      504.02     44.07 o 
   3   9  25      267.36      286.00     25.02 o 
   0   0  26     2104.35     2090.42     47.07 o 
   1   0  26     3864.50     3914.67     60.41 o 
   2   0  26     1377.31     1481.06     44.86 o 
   3   0  26       36.50       53.98     10.43 o 
   4   0  26     4143.54     4035.72     65.06 o 
   5   0  26      448.91      517.76     19.37 o 
   6   0  26     1475.63     1480.13     35.57 o 
   7   0  26      480.15      459.99     33.07 o 
   8   0  26       23.92       22.23     20.72 o 
   9   0  26      370.91      378.07     26.65 o 
  -9   1  26      678.20      680.75     32.46 o 
  -8   1  26      277.40      315.41     28.73 o 
  -7   1  26      143.28      171.67     17.01 o 
  -6   1  26      508.14      523.58     24.59 o 
  -5   1  26      826.23      813.85     26.03 o 
  -4   1  26     1450.26     1412.87     30.36 o 
  -3   1  26     1656.67     1638.54     50.64 o 
  -2   1  26     7177.33     6892.82    125.76 o 
  -1   1  26      206.96      203.08     11.40 o 
   0   1  26      688.31      661.20     15.68 o 
   1   1  26      129.61      145.73      9.82 o 
   2   1  26     7347.36     7235.76    114.27 o 
   3   1  26     1736.63     1829.57     31.90 o 
   4   1  26     1774.72     1748.63     31.05 o 
   5   1  26      849.68      860.57     22.70 o 
   6   1  26      578.95      604.73     21.93 o 
   7   1  26      158.38      189.43     19.66 o 
   8   1  26      277.72      288.62     21.99 o 
   9   1  26      591.63      598.35     37.43 o 
  -8   2  26      433.86      462.49     41.13 o 
  -7   2  26       32.58       41.91     16.55 o 
  -6   2  26     1156.06     1127.47     31.23 o 
  -5   2  26      961.67      929.40     24.20 o 
  -4   2  26     1915.98     1928.18     37.56 o 
  -3   2  26     4813.12     4676.09     90.55 o 
  -2   2  26      421.56      457.05     27.96 o 
  -1   2  26      766.17      764.81     21.25 o 
   0   2  26       37.12       52.70      9.01 o 
   1   2  26     1047.25     1035.43     20.04 o 
   2   2  26      592.56      653.58     17.46 o 
   3   2  26     4450.49     4548.77     74.61 o 
   4   2  26     1744.47     1783.21     31.80 o 
   5   2  26      971.17      916.59     26.37 o 
   6   2  26     1079.53     1026.74     29.42 o 
   7   2  26       41.57       68.88     18.54 o 
   8   2  26      317.52      346.23     27.60 o 
  -8   3  26      116.29      108.19     22.61 o 
  -7   3  26      622.37      585.35     24.52 o 
  -6   3  26      140.06      138.51     16.86 o 
  -5   3  26     1187.70     1187.06     28.64 o 
  -4   3  26      998.32      987.18     25.40 o 
  -3   3  26      278.91      266.87     14.82 o 
  -2   3  26      312.62      295.25     14.54 o 
  -1   3  26      290.98      297.37     14.45 o 
   0   3  26     6964.15     6778.70     95.36 o 
   1   3  26      237.23      242.72     11.84 o 
   2   3  26      422.85      456.81     14.73 o 
   3   3  26      179.76      184.20     11.82 o 
   4   3  26     1012.30     1097.44     33.70 o 
   5   3  26     1459.98     1497.12     36.24 o 
   6   3  26      125.95      149.07     19.43 o 
   7   3  26      589.80      600.83     29.51 o 
   8   3  26      145.81      172.05     24.90 o 
  -8   4  26     1629.53     1608.56     49.65 o 
  -7   4  26       66.69       88.56     18.15 o 
  -6   4  26      245.60      262.82     19.61 o 
  -5   4  26       39.04       52.69     14.06 o 
  -4   4  26     1054.68     1062.53     26.88 o 
  -3   4  26      940.54      883.17     23.76 o 
  -2   4  26      463.19      453.98     22.89 o 
  -1   4  26     4288.39     4101.84    118.96 o 
   0   4  26      739.56      748.76     18.78 o 
   1   4  26     3642.97     3548.39     53.23 o 
   2   4  26      490.61      520.70     17.86 o 
   3   4  26     1138.19     1155.58     40.74 o 
   4   4  26     1006.30     1062.55     27.78 o 
   5   4  26       16.74       44.21     14.14 o 
   6   4  26      210.04      213.58     17.00 o 
   7   4  26       70.31       70.76     21.72 o 
   8   4  26     1412.21     1432.13     52.34 o 
  -7   5  26     1087.66     1041.72     32.68 o 
  -6   5  26      769.77      725.77     27.87 o 
  -5   5  26      310.46      322.23     25.78 o 
  -4   5  26       44.05       75.22     14.81 o 
  -3   5  26      170.98      219.30     20.23 o 
  -2   5  26     1882.38     1810.82     39.62 o 
  -1   5  26     1632.95     1701.36     35.58 o 
   0   5  26      264.69      268.04     14.26 o 
   1   5  26     1499.63     1551.83     28.12 o 
   2   5  26     2061.93     2042.30     39.78 o 
   3   5  26      252.55      288.00     16.02 o 
   4   5  26       80.48      109.42     15.00 o 
   5   5  26      246.53      289.95     20.29 o 
   6   5  26      654.17      691.29     28.17 o 
   7   5  26     1280.69     1264.33    116.77 o 
  -7   6  26      549.34      516.22     31.36 o 
  -6   6  26     1736.94     1745.89     54.99 o 
  -5   6  26      400.91      355.25     21.95 o 
  -4   6  26      957.74      970.93     27.01 o 
  -3   6  26      521.18      541.00     21.55 o 
  -2   6  26      409.05      405.20     18.55 o 
  -1   6  26     1329.03     1367.11     31.75 o 
   0   6  26     1674.63     1646.66     35.38 o 
   1   6  26     1457.62     1506.55     30.36 o 
   2   6  26      344.12      354.12     17.33 o 
   3   6  26      475.44      506.92     20.10 o 
   4   6  26     1153.51     1182.62     43.83 o 
   5   6  26      525.08      514.71     42.70 o 
   6   6  26     1557.61     1614.77     44.36 o 
   7   6  26      756.86      772.06     77.93 o 
  -6   7  26      584.31      541.41     28.89 o 
  -5   7  26      777.54      790.72     29.73 o 
  -4   7  26      203.62      197.24     18.02 o 
  -3   7  26     1823.10     1821.21     42.23 o 
  -2   7  26      161.45      185.14     18.49 o 
  -1   7  26      730.87      746.70     24.79 o 
   0   7  26      602.48      662.02     24.93 o 
   1   7  26      800.80      769.50     24.64 o 
   2   7  26      194.66      235.66     20.10 o 
   3   7  26     1800.70     1824.76     43.81 o 
   4   7  26      281.81      303.13     27.51 o 
   5   7  26      833.93      923.64     46.34 o 
   6   7  26      549.21      657.24     32.53 o 
  -5   8  26      368.27      316.93     55.59 o 
  -4   8  26      628.35      658.85     29.46 o 
  -3   8  26      396.17      414.69     30.23 o 
  -2   8  26     1537.04     1514.35     38.69 o 
  -1   8  26        2.66        9.21     17.95 o 
   0   8  26     1426.20     1432.59     43.34 o 
   1   8  26        2.43       -1.06     17.50 o 
   2   8  26     1784.15     1738.48     58.19 o 
   3   8  26      345.20      366.55     29.85 o 
   4   8  26      539.88      599.93     38.32 o 
   5   8  26      344.94      373.56     44.16 o 
  -3   9  26      665.77      825.25    136.64 o 
  -2   9  26       85.30      119.12     24.26 o 
  -1   9  26      466.41      471.82     24.66 o 
   0   9  26       27.14       39.82     23.84 o 
   1   9  26      606.74      643.54     43.81 o 
   2   9  26      158.53      178.47     52.23 o 
   3   9  26      543.52      665.57     83.03 o 
   1   0  27     1682.42     1781.94     33.12 o 
   2   0  27        4.94       19.29     10.85 o 
   3   0  27      484.02      485.10     16.36 o 
   4   0  27     3928.38     3958.65     67.92 o 
   5   0  27     4956.14     4837.07     85.06 o 
   6   0  27     1046.00      984.17     26.23 o 
   7   0  27       59.16       49.71     20.39 o 
   8   0  27        9.73       14.21     20.10 o 
  -8   1  27      611.53      625.45     34.78 o 
  -7   1  27     1623.77     1510.79     40.24 o 
  -6   1  27     1287.96     1232.40     33.01 o 
  -5   1  27     1982.41     1806.31     47.40 o 
  -4   1  27     1829.57     1784.09     36.03 o 
  -3   1  27     1801.44     1870.14     38.98 o 
  -2   1  27      348.75      414.90     29.16 o 
  -1   1  27      674.71      722.10     20.63 o 
   0   1  27      559.01      586.30     15.69 o 
   1   1  27      553.73      601.41     15.80 o 
   2   1  27      366.54      452.93     22.63 o 
   3   1  27     1376.92     1381.19     26.62 o 
   4   1  27     1748.36     1716.15     30.91 o 
   5   1  27     2171.32     2195.73     43.83 o 
   6   1  27     1056.45     1058.05     28.03 o 
   7   1  27     1501.70     1457.23     40.65 o 
   8   1  27      638.40      669.01     31.21 o 
  -8   2  27     1006.44     1033.24     43.96 o 
  -7   2  27      179.54      185.89     18.54 o 
  -6   2  27      771.04      725.95     28.80 o 
  -5   2  27      340.17      307.78     16.26 o 
  -4   2  27      826.13      837.14     23.26 o 
  -3   2  27      589.44      647.93     22.96 o 
  -2   2  27     2794.47     2839.32     86.75 o 
  -1   2  27      469.50      472.88     17.33 o 
   0   2  27     1479.32     1498.78     26.94 o 
   1   2  27      597.92      617.89     17.06 o 
   2   2  27     3346.29     3364.77     55.23 o 
   3   2  27      475.15      543.94     17.16 o 
   4   2  27      674.80      717.97     19.90 o 
   5   2  27      303.16      321.52     16.47 o 
   6   2  27      832.62      779.28     26.44 o 
   7   2  27      269.02      255.03     22.59 o 
   8   2  27     1037.91     1100.66     37.15 o 
  -8   3  27     1525.77     1483.65     46.64 o 
  -7   3  27      315.55      324.44     20.90 o 
  -6   3  27     1563.22     1464.66     36.73 o 
  -5   3  27     1126.38     1081.54     27.72 o 
  -4   3  27      404.19      442.40     17.99 o 
  -3   3  27     1378.96     1308.67     29.27 o 
  -2   3  27      215.14      263.13     14.93 o 
  -1   3  27      393.93      395.11     16.56 o 
   0   3  27     1120.94     1275.65     40.86 o 
   1   3  27      413.69      401.75     13.85 o 
   2   3  27      233.98      282.09     13.22 o 
   3   3  27     1637.32     1634.15     30.04 o 
   4   3  27      364.90      408.39     16.24 o 
   5   3  27      918.35      917.92     26.33 o 
   6   3  27     1380.33     1377.00     50.43 o 
   7   3  27      362.95      383.89     24.24 o 
   8   3  27     1264.17     1356.86     46.02 o 
  -7   4  27      861.60      873.42     30.35 o 
  -6   4  27      681.32      656.45     26.12 o 
  -5   4  27       89.12       93.84     14.77 o 
  -4   4  27     2676.09     2591.38     48.45 o 
  -3   4  27     1185.91     1166.65     28.42 o 
  -2   4  27     3626.62     3493.51    118.49 o 
  -1   4  27      345.58      381.94     16.53 o 
   0   4  27     1211.65     1122.25     25.31 o 
   1   4  27      386.67      428.84     14.65 o 
   2   4  27     3936.04     3974.12     67.98 o 
   3   4  27     1166.96     1230.62     27.08 o 
   4   4  27     3129.87     3176.04     63.38 o 
   5   4  27       77.80       84.12     15.61 o 
   6   4  27      557.22      572.90     25.24 o 
   7   4  27      836.35      886.57     38.06 o 
  -7   5  27      590.70      628.30     27.37 o 
  -6   5  27     1186.61     1154.57     33.84 o 
  -5   5  27      348.65      299.65     17.87 o 
  -4   5  27     1435.29     1343.71     31.67 o 
  -3   5  27       37.35       36.08     14.53 o 
  -2   5  27     1259.25     1323.30     41.98 o 
  -1   5  27     1280.87     1281.15     30.34 o 
   0   5  27      177.69      192.26     14.19 o 
   1   5  27     1332.91     1305.00     34.21 o 
   2   5  27     1573.29     1607.08     34.18 o 
   3   5  27       58.21       83.35     14.40 o 
   4   5  27     1302.09     1293.53     34.11 o 
   5   5  27      304.56      282.11     18.50 o 
   6   5  27     1006.17     1084.06     35.52 o 
   7   5  27      777.91      866.85     42.24 o 
  -6   6  27        7.93       30.14     18.85 o 
  -5   6  27      252.24      211.13     19.62 o 
  -4   6  27      380.38      421.87     22.54 o 
  -3   6  27      263.02      259.48     17.63 o 
  -2   6  27     1122.90     1093.92     46.74 o 
  -1   6  27     2777.63     2769.57     55.09 o 
   0   6  27     1968.67     1889.26     38.97 o 
   1   6  27     2467.86     2509.97     47.65 o 
   2   6  27     1095.25     1023.57     33.69 o 
   3   6  27      274.35      314.68     27.35 o 
   4   6  27      366.60      473.28     52.71 o 
   5   6  27      226.58      209.33     42.37 o 
   6   6  27        3.33       47.64     20.50 o 
  -5   7  27      231.78      234.33     23.33 o 
  -4   7  27      443.67      457.34     21.68 o 
  -3   7  27      201.35      199.64     19.44 o 
  -2   7  27      376.27      386.06     21.50 o 
  -1   7  27      624.00      597.14     24.02 o 
   0   7  27     3070.30     2995.46     59.99 o 
   1   7  27      520.62      526.97     26.45 o 
   2   7  27      358.47      371.77     19.56 o 
   3   7  27      193.38      215.15     20.26 o 
   4   7  27      428.20      466.08     26.05 o 
   5   7  27      359.90      429.95     27.15 o 
  -4   8  27      215.19      265.18     34.16 o 
  -3   8  27     2143.89     2193.15     56.25 o 
  -2   8  27      251.97      275.81     24.35 o 
  -1   8  27     1360.83     1352.63     39.86 o 
   0   8  27       26.19       14.97     18.36 o 
   1   8  27     1689.77     1602.00     55.72 o 
   2   8  27      240.16      256.17     29.10 o 
   3   8  27     1713.52     1726.51     47.48 o 
   4   8  27      174.58      190.59     34.87 o 
  -1   9  27      363.47      353.44     30.28 o 
   0   9  27      197.32      166.88     24.43 o 
   1   9  27      370.62      397.97     59.27 o 
   0   0  28     9513.63     9141.02    207.22 o 
   1   0  28     1165.44     1123.64     24.96 o 
   2   0  28       18.75       33.07     11.51 o 
   3   0  28      439.34      430.08     18.55 o 
   5   0  28      824.03      873.54     27.56 o 
   6   0  28       85.00      103.32     16.68 o 
   7   0  28      618.78      647.91     30.43 o 
   8   0  28        1.64        0.38     21.81 o 
  -8   1  28     1449.29     1466.37     78.97 o 
  -7   1  28       17.68       21.57     17.93 o 
  -6   1  28      577.28      555.41     23.40 o 
  -5   1  28      274.98      277.34     17.85 o 
  -4   1  28      301.94      320.59     16.17 o 
  -3   1  28      775.18      809.59     22.47 o 
  -2   1  28      455.40      462.23     17.49 o 
  -1   1  28     4597.09     4394.71     83.17 o 
   0   1  28     1553.93     1592.52     29.77 o 
   1   1  28     3996.93     3890.55     62.78 o 
   2   1  28      526.48      558.17     17.21 o 
   3   1  28      995.05     1011.96     22.51 o 
   4   1  28      355.57      377.39     15.03 o 
   5   1  28      192.58      227.24     15.51 o 
   6   1  28      509.36      493.40     20.56 o 
   7   1  28       34.37       55.53     19.58 o 
   8   1  28     1442.86     1510.40     90.96 o 
  -8   2  28      217.22      219.32     28.68 o 
  -7   2  28     1457.93     1504.71     37.82 o 
  -6   2  28       81.29      127.00     17.50 o 
  -5   2  28     1086.76     1014.28     26.23 o 
  -4   2  28     1150.09     1095.85     27.10 o 
  -3   2  28      770.84      732.74     29.13 o 
  -2   2  28     2761.25     2703.42     49.45 o 
  -1   2  28      607.09      589.05     19.71 o 
   0   2  28      547.72      573.86     17.77 o 
   1   2  28      771.54      734.89     21.10 o 
   2   2  28     3176.68     3107.41     53.70 o 
   3   2  28      598.20      563.01     17.30 o 
   4   2  28      938.25      935.36     22.67 o 
   5   2  28     1077.12     1071.61     28.61 o 
   6   2  28       92.38      115.81     15.96 o 
   7   2  28     1368.45     1414.07     40.49 o 
   8   2  28      302.55      307.39     24.29 o 
  -8   3  28      472.28      524.28     39.72 o 
  -7   3  28      279.16      286.54     20.78 o 
  -6   3  28      397.99      397.22     21.01 o 
  -5   3  28      456.60      464.80     21.65 o 
  -4   3  28      967.78      924.68     29.62 o 
  -3   3  28      421.45      463.05     18.22 o 
  -2   3  28     4487.70     4422.95     80.29 o 
  -1   3  28     1088.80     1049.05     28.97 o 
   0   3  28      347.53      313.85     14.64 o 
   1   3  28     1086.62     1048.05     23.90 o 
   2   3  28     4739.63     4855.97     82.49 o 
   3   3  28      418.50      464.55     15.95 o 
   4   3  28     1270.33     1264.38     29.11 o 
   5   3  28      456.39      454.11     19.69 o 
   6   3  28      296.29      306.26     20.52 o 
   7   3  28      358.16      368.59     23.89 o 
   8   3  28      522.91      549.10     39.05 o 
  -7   4  28      523.85      568.07     25.73 o 
  -6   4  28     1877.26     1732.37     42.47 o 
  -5   4  28       56.13       64.80     17.09 o 
  -4   4  28      688.50      725.23     23.59 o 
  -3   4  28      844.24      886.82     25.54 o 
  -2   4  28     1083.91     1213.49     37.28 o 
  -1   4  28      509.68      546.63     20.48 o 
   0   4  28     1170.59     1145.09     26.03 o 
   1   4  28      367.26      363.94     19.01 o 
   2   4  28     1134.91     1147.50     28.95 o 
   3   4  28      825.59      846.23     22.86 o 
   4   4  28      662.47      685.49     26.99 o 
   5   4  28       99.93      116.65     16.11 o 
   6   4  28     1796.96     1710.64     38.81 o 
   7   4  28      559.62      664.11     33.60 o 
  -7   5  28      162.58      153.13     26.14 o 
  -6   5  28     1082.13     1016.19     36.78 o 
  -5   5  28      324.41      298.56     20.96 o 
  -4   5  28      909.21      945.22     27.28 o 
  -3   5  28     2928.02     2878.11     53.17 o 
  -2   5  28      844.32      908.93     27.54 o 
  -1   5  28       20.72       19.62     14.20 o 
   0   5  28     2664.60     2453.86     43.62 o 
   1   5  28       30.67       58.47     12.90 o 
   2   5  28     1268.51     1278.07     30.49 o 
   3   5  28     2975.83     2964.59     58.07 o 
   4   5  28      788.58      911.90     51.29 o 
   5   5  28      219.53      254.95     18.45 o 
   6   5  28     1043.86     1032.86     36.29 o 
   7   5  28      228.50      222.38     43.55 o 
  -6   6  28      328.14      329.51     25.98 o 
  -5   6  28     1744.22     1671.93     46.62 o 
  -4   6  28     2370.48     2338.05     46.84 o 
  -3   6  28     1285.80     1282.87     34.37 o 
  -2   6  28       15.13       13.80     15.29 o 
  -1   6  28      192.79      194.00     17.99 o 
   0   6  28       20.02       54.06     15.43 o 
   1   6  28      206.14      184.29     20.27 o 
   2   6  28       37.57       63.18     15.25 o 
   3   6  28     1170.46     1221.81     31.15 o 
   4   6  28     2418.42     2439.70     58.01 o 
   5   6  28     1724.75     1761.36     46.27 o 
   6   6  28      256.73      285.42     30.61 o 
  -5   7  28     1899.57     1849.87     53.14 o 
  -4   7  28      503.84      554.13     34.94 o 
  -3   7  28      350.01      376.91     22.12 o 
  -2   7  28      163.12      203.63     23.38 o 
  -1   7  28     1033.04     1049.82     31.79 o 
   0   7  28       25.54       22.68     17.21 o 
   1   7  28      970.20      994.70     34.83 o 
   2   7  28       92.55      124.57     30.05 o 
   3   7  28      221.35      246.92     27.73 o 
   4   7  28      493.92      598.73     30.52 o 
   5   7  28     1819.52     1918.47     56.36 o 
  -3   8  28      173.14      167.79     20.53 o 
  -2   8  28      152.57      152.02     25.05 o 
  -1   8  28      902.89      900.15     41.10 o 
   0   8  28       18.84        7.42     27.37 o 
   1   8  28      955.61      986.73     41.72 o 
   2   8  28      112.01      126.88     44.69 o 
   3   8  28      117.86      140.67     35.92 o 
   1   0  29      328.58      353.11     15.18 o 
   2   0  29      473.94      483.12     17.20 o 
   3   0  29      833.52      878.19     22.63 o 
   4   0  29     1826.56     1811.61     47.02 o 
   5   0  29     1252.59     1181.70     32.62 o 
   6   0  29      956.17      954.99     29.33 o 
   7   0  29      112.54      114.67     22.69 o 
   8   0  29     1792.89     1748.96     50.72 o 
  -8   1  29       18.97       17.18     27.77 o 
  -7   1  29      590.72      615.49     27.57 o 
  -6   1  29      983.23      950.46     29.52 o 
  -5   1  29      790.87      706.85     36.45 o 
  -4   1  29      292.78      287.04     16.39 o 
  -3   1  29      700.48      695.16     21.90 o 
  -2   1  29     2968.88     2984.55     53.57 o 
  -1   1  29      631.95      692.53     21.96 o 
   0   1  29     9177.06     9080.97    141.07 o 
   1   1  29      630.63      680.91     19.01 o 
   2   1  29     2657.95     2650.30     43.17 o 
   3   1  29      555.16      563.39     18.26 o 
   4   1  29      472.67      450.96     16.13 o 
   5   1  29      787.78      780.96     23.41 o 
   6   1  29      851.06      830.64     26.49 o 
   7   1  29      584.06      592.94     30.64 o 
   8   1  29       34.10       67.65     29.26 o 
  -7   2  29      584.51      550.06     24.55 o 
  -6   2  29     2016.00     1934.70     44.63 o 
  -5   2  29      545.16      559.75     24.47 o 
  -4   2  29      413.22      426.43     18.10 o 
  -3   2  29      590.31      653.16     25.10 o 
  -2   2  29      401.19      420.87     17.43 o 
  -1   2  29     2696.34     2599.29     48.34 o 
   0   2  29       72.20       77.92     12.36 o 
   1   2  29     2275.14     2159.73     38.30 o 
   2   2  29      302.62      322.26     15.02 o 
   3   2  29      616.39      638.35     19.02 o 
   4   2  29      516.87      521.00     17.57 o 
   5   2  29      555.22      590.58     23.41 o 
   6   2  29     1870.70     1886.77     43.63 o 
   7   2  29      756.21      758.14     31.10 o 
  -7   3  29      391.97      383.59     23.76 o 
  -6   3  29      128.95      123.53     18.49 o 
  -5   3  29       86.58       90.82     17.46 o 
  -4   3  29      638.94      668.86     23.31 o 
  -3   3  29     2747.33     2531.80     76.48 o 
  -2   3  29      789.98      834.14     23.86 o 
  -1   3  29     1537.76     1543.44     33.76 o 
   0   3  29      491.40      499.17     19.07 o 
   1   3  29     1249.60     1290.13     27.83 o 
   2   3  29      787.86      854.47     22.27 o 
   3   3  29     2486.81     2483.40     56.69 o 
   4   3  29      536.98      567.14     21.63 o 
   5   3  29       13.42       22.83     15.95 o 
   6   3  29      104.58      126.49     17.01 o 
   7   3  29      371.82      438.63     25.74 o 
  -7   4  29      598.16      599.37     30.95 o 
  -6   4  29      441.44      491.67     24.03 o 
  -5   4  29     1847.84     1830.96     47.70 o 
  -4   4  29      483.99      507.09     24.40 o 
  -3   4  29     1002.92     1074.93     29.99 o 
  -2   4  29      401.28      387.50     18.29 o 
  -1   4  29      838.13      805.21     24.04 o 
   0   4  29      227.91      218.44     15.45 o 
   1   4  29      765.42      771.14     23.43 o 
   2   4  29      541.01      556.75     19.27 o 
   3   4  29      883.94      994.11     26.71 o 
   4   4  29      469.67      515.49     20.88 o 
   5   4  29     2110.86     2166.50     60.06 o 
   6   4  29      399.53      463.72     23.00 o 
   7   4  29      624.38      617.16     40.51 o 
  -6   5  29      164.46      161.06     19.99 o 
  -5   5  29     1093.13     1030.41     32.55 o 
  -4   5  29      417.91      422.75     20.24 o 
  -3   5  29     1443.08     1445.14     33.53 o 
  -2   5  29     1688.62     1662.58     38.73 o 
  -1   5  29      531.62      528.73     21.11 o 
   0   5  29       64.70      103.14     14.26 o 
   1   5  29      714.90      717.04     25.84 o 
   2   5  29     1611.70     1621.51     37.59 o 
   3   5  29     1307.56     1358.12     43.33 o 
   4   5  29      317.84      348.31     21.02 o 
   5   5  29     1159.72     1191.45     32.10 o 
   6   5  29      247.66      328.34     27.30 o 
  -5   6  29      507.65      513.90     25.73 o 
  -4   6  29     1206.22     1239.75     32.14 o 
  -3   6  29     1273.78     1333.68     32.88 o 
  -2   6  29     1233.31     1278.29     37.11 o 
  -1   6  29      116.94       99.25     17.62 o 
   0   6  29      785.45      815.56     26.01 o 
   1   6  29      107.76      125.78     23.71 o 
   2   6  29     1352.99     1363.22     38.91 o 
   3   6  29     1228.70     1265.97     34.69 o 
   4   6  29     1342.97     1439.79     55.04 o 
   5   6  29      421.32      518.55     41.26 o 
  -4   7  29      985.07      975.35     44.00 o 
  -3   7  29        2.01       -1.94     31.71 o 
  -2   7  29      300.02      238.47     20.66 o 
  -1   7  29      567.80      631.68     25.69 o 
   0   7  29      810.80      744.21     28.20 o 
   1   7  29      500.45      459.36     25.99 o 
   2   7  29      436.64      453.67     29.07 o 
   3   7  29       25.62       30.94     25.79 o 
   4   7  29     1060.76     1158.00     52.17 o 
  -2   8  29      550.30      578.61     38.94 o 
  -1   8  29       42.36       60.87     31.52 o 
   0   8  29      213.02      240.47     30.44 o 
   1   8  29       79.60       85.84     48.48 o 
   2   8  29      660.46      692.57     46.29 o 
   0   0  30      174.70      186.23     20.13 o 
   1   0  30      449.73      456.68     18.16 o 
   2   0  30     2554.62     2485.48     43.81 o 
   3   0  30     1737.38     1830.61     37.35 o 
   4   0  30       75.57       78.69     14.63 o 
   5   0  30     1527.09     1411.95     33.21 o 
   6   0  30      351.50      345.96     21.06 o 
   7   0  30       69.01       65.89     22.83 o 
  -7   1  30     1224.26     1167.47     47.15 o 
  -6   1  30      752.34      727.79     30.59 o 
  -5   1  30     1591.02     1520.86     37.39 o 
  -4   1  30       24.70       40.30     13.64 o 
  -3   1  30      448.16      422.79     17.91 o 
  -2   1  30      443.02      470.33     20.54 o 
  -1   1  30     1676.39     1610.12     33.97 o 
   1   1  30     1437.48     1358.85     28.49 o 
   2   1  30      484.76      555.21     20.66 o 
   3   1  30      474.50      477.78     16.92 o 
   4   1  30      102.19      120.89     13.51 o 
   5   1  30     1409.79     1448.54     34.48 o 
   6   1  30      701.33      707.57     25.16 o 
   7   1  30     1138.00     1173.96     37.94 o 
  -7   2  30      213.04      240.69     21.17 o 
  -6   2  30      680.40      688.43     27.15 o 
  -5   2  30      254.63      268.39     19.57 o 
  -4   2  30      790.70      758.76     24.35 o 
  -3   2  30     2151.96     2052.74     40.85 o 
  -2   2  30       24.80       70.63     15.72 o 
  -1   2  30      560.80      620.41     21.22 o 
   0   2  30     2977.19     2916.11     56.43 o 
   1   2  30      517.78      585.44     18.66 o 
   2   2  30        2.75       23.47     12.09 o 
   3   2  30     1938.74     1942.31     34.83 o 
   4   2  30      724.39      730.50     22.34 o 
   5   2  30      353.43      417.61     23.70 o 
   6   2  30      673.05      663.01     35.90 o 
   7   2  30      243.73      287.84     23.45 o 
  -7   3  30      417.99      398.09     27.24 o 
  -6   3  30       34.15       40.72     19.20 o 
  -5   3  30      845.14      822.50     28.94 o 
  -4   3  30      301.92      336.28     18.29 o 
  -3   3  30      936.00      967.24     26.12 o 
  -2   3  30     1086.85     1094.96     27.99 o 
  -1   3  30      775.09      769.28     23.57 o 
   0   3  30      595.33      628.72     22.38 o 
   1   3  30      795.81      775.59     26.93 o 
   2   3  30     1055.71     1102.24     26.33 o 
   3   3  30      918.99      963.58     23.52 o 
   4   3  30      314.48      349.00     20.94 o 
   5   3  30      969.44      954.22     28.54 o 
   6   3  30       48.23       92.74     18.56 o 
   7   3  30      415.35      423.98     31.54 o 
  -6   4  30      142.48      133.07     20.02 o 
  -5   4  30     1291.76     1273.94     36.17 o 
  -4   4  30       70.63       79.51     15.88 o 
  -3   4  30     1273.12     1252.82     30.60 o 
  -2   4  30      374.34      349.23     17.73 o 
  -1   4  30     1399.99     1374.92     42.02 o 
   0   4  30      414.81      480.11     32.15 o 
   1   4  30     1513.41     1554.71     34.05 o 
   2   4  30      341.21      351.43     16.38 o 
   3   4  30      973.00      982.93     27.16 o 
   4   4  30       97.81      115.84     16.43 o 
   5   4  30     1369.28     1441.80     35.61 o 
   6   4  30      191.47      222.54     19.73 o 
  -6   5  30      207.41      218.32     24.67 o 
  -5   5  30      211.27      217.54     21.31 o 
  -4   5  30      659.26      674.43     31.90 o 
  -3   5  30       94.96      116.01     16.25 o 
  -2   5  30      472.16      474.73     26.51 o 
  -1   5  30      922.01      960.27     27.44 o 
   0   5  30     1085.18     1060.61     28.44 o 
   1   5  30      842.61      862.17     31.88 o 
   2   5  30      623.05      668.55     24.70 o 
   3   5  30       43.65       48.35     15.70 o 
   4   5  30      581.62      601.98     28.14 o 
   5   5  30      381.99      403.26     28.50 o 
   6   5  30      197.54      239.22     27.79 o 
  -5   6  30      140.19      120.84     23.27 o 
  -4   6  30      206.45      222.26     19.24 o 
  -3   6  30     1839.94     1792.61     44.94 o 
  -2   6  30      869.99      919.62     31.44 o 
  -1   6  30      321.92      322.14     21.98 o 
   0   6  30       74.66      107.50     19.79 o 
   1   6  30      243.80      267.57     22.97 o 
   2   6  30      932.09     1027.81     40.74 o 
   3   6  30     1844.07     1815.15     55.42 o 
   4   6  30      214.90      254.38     27.87 o 
   5   6  30      209.96      238.71     24.39 o 
  -3   7  30      180.78      147.03     20.50 o 
  -2   7  30      364.81      365.74     24.16 o 
  -1   7  30     1228.33     1179.14     59.47 o 
   0   7  30      345.75      363.45     26.62 o 
   1   7  30     1103.37     1084.67     46.64 o 
   2   7  30      542.38      516.78     34.82 o 
   3   7  30      243.49      300.22     29.19 o 
  -1   8  30        5.79      -47.28     47.28 o 
   0   8  30      902.78      919.03     42.36 o 
   1   8  30        3.60      -42.60     42.60 o 
   1   0  31      225.11      232.76     15.79 o 
   2   0  31       55.88      124.97     15.11 o 
   3   0  31     4999.71     4729.13     90.63 o 
   4   0  31       57.90       89.18     14.46 o 
   5   0  31     1094.28     1159.51     32.62 o 
   6   0  31        6.64       49.10     18.12 o 
   7   0  31     1563.20     1482.32     47.64 o 
  -7   1  31      306.11      329.33     31.24 o 
  -6   1  31     1139.58     1071.19     33.08 o 
  -5   1  31      295.57      293.91     20.02 o 
  -4   1  31      413.05      409.38     19.00 o 
  -3   1  31     1425.36     1351.84     31.22 o 
  -2   1  31     1444.35     1389.23     31.65 o 
  -1   1  31      728.40      759.61     23.57 o 
   0   1  31        0.88       21.34     14.22 o 
   1   1  31      758.07      786.46     25.60 o 
   2   1  31     1554.49     1501.11     29.25 o 
   3   1  31     1446.92     1465.39     29.50 o 
   4   1  31      271.06      259.82     19.25 o 
   5   1  31      182.19      232.57     17.48 o 
   6   1  31     1085.95     1029.00     29.37 o 
   7   1  31      334.66      314.88     34.80 o 
  -7   2  31      160.57      153.70     23.63 o 
  -6   2  31      143.49      148.30     19.56 o 
  -5   2  31     2552.66     2477.45     53.55 o 
  -4   2  31      845.11      800.03     25.05 o 
  -3   2  31       14.57       45.71     14.88 o 
  -2   2  31     2646.44     2570.74     51.74 o 
  -1   2  31       66.06       85.75     14.39 o 
   0   2  31      849.86      931.15     27.28 o 
   1   2  31       48.27       64.64     14.82 o 
   2   2  31     2705.71     2661.66     46.92 o 
   3   2  31       43.39       75.26     13.55 o 
   4   2  31     1056.83     1112.90     27.13 o 
   5   2  31     2591.90     2636.58     52.56 o 
   6   2  31      133.29      169.24     18.39 o 
   7   2  31      111.38      118.81     25.13 o 
  -6   3  31      377.56      395.60     24.70 o 
  -5   3  31       86.61       81.75     18.75 o 
  -4   3  31     1108.55     1047.98     28.29 o 
  -3   3  31     1178.74     1157.25     32.91 o 
  -2   3  31      139.99      169.70     15.99 o 
  -1   3  31      645.92      584.20     21.35 o 
   0   3  31       16.18       35.82     15.49 o 
   1   3  31      688.04      666.61     22.72 o 
   2   3  31      135.81      172.20     15.31 o 
   3   3  31     1055.36     1057.86     26.45 o 
   4   3  31     1024.31     1020.49     29.62 o 
   5   3  31      107.25       94.52     17.50 o 
   6   3  31      252.05      268.93     20.08 o 
  -6   4  31      135.47      165.33     24.21 o 
  -5   4  31      177.09      186.22     20.46 o 
  -4   4  31      621.25      592.90     22.90 o 
  -3   4  31      295.03      312.77     21.69 o 
  -2   4  31      790.17      754.57     24.59 o 
  -1   4  31      277.99      294.60     18.03 o 
   0   4  31     3682.17     3594.16     81.29 o 
   1   4  31      269.08      257.98     18.93 o 
   2   4  31      904.93      856.60     26.27 o 
   3   4  31      286.72      317.69     19.71 o 
   4   4  31      681.65      722.46     25.93 o 
   5   4  31      170.53      214.10     19.40 o 
   6   4  31      141.00      157.44     21.76 o 
  -5   5  31      110.96      103.23     20.21 o 
  -4   5  31       15.83       36.94     17.62 o 
  -3   5  31       68.11       46.04     16.71 o 
  -2   5  31      221.56      212.63     17.85 o 
  -1   5  31     1493.39     1561.96     35.67 o 
   0   5  31      141.08      165.22     17.85 o 
   1   5  31     1386.75     1359.38     56.33 o 
   2   5  31      309.95      350.79     19.31 o 
   3   5  31       42.91       27.56     15.84 o 
   4   5  31        5.91       35.57     20.03 o 
   5   5  31       65.23       81.01     25.37 o 
  -4   6  31      169.37      165.86     19.44 o 
  -3   6  31      440.95      447.50     21.88 o 
  -2   6  31     1505.44     1536.80     39.08 o 
  -1   6  31     1224.74     1145.97     33.74 o 
   0   6  31       13.15       -2.47     19.23 o 
   1   6  31     1197.01     1147.14     38.07 o 
   2   6  31     1493.88     1545.42     44.74 o 
   3   6  31      353.30      357.64     43.87 o 
   4   6  31      119.69      138.30     21.12 o 
  -2   7  31      281.88      276.70     22.25 o 
  -1   7  31      132.40      180.06     28.36 o 
   0   7  31      383.27      412.29     47.46 o 
   1   7  31      132.90      171.45     35.02 o 
   2   7  31      277.71      242.68     28.51 o 
   0   0  32      164.03      216.07     55.85 o 
   1   0  32        0.83       20.06     14.79 o 
   2   0  32     1973.01     1951.10     37.39 o 
   3   0  32     1272.43     1365.13     30.04 o 
   4   0  32       35.77       30.35     14.40 o 
   5   0  32      420.64      429.75     22.28 o 
   6   0  32      687.86      723.83     30.31 o 
  -6   1  32       39.90       41.95     18.91 o 
  -5   1  32     1424.12     1322.50     64.97 o 
  -4   1  32      227.74      229.70     17.17 o 
  -3   1  32      750.70      788.26     25.24 o 
  -2   1  32       98.81      128.82     15.34 o 
  -1   1  32     1034.18     1011.23     27.03 o 
   0   1  32      778.05      794.04     28.87 o 
   1   1  32     1198.98     1177.22     33.78 o 
   2   1  32      119.75      151.95     13.61 o 
   3   1  32      898.70      922.69     25.37 o 
   4   1  32      294.53      309.60     16.34 o 
   5   1  32     1255.98     1275.77     35.46 o 
   6   1  32        1.18       19.35     17.28 o 
  -6   2  32      204.21      221.66     20.85 o 
  -5   2  32      736.23      742.88     29.35 o 
  -4   2  32      271.29      264.16     18.05 o 
  -3   2  32      861.52      881.38     26.26 o 
  -2   2  32      309.16      322.15     18.25 o 
  -1   2  32      440.77      435.51     19.09 o 
   0   2  32     2654.59     2511.81     59.06 o 
   1   2  32      471.71      486.40     21.12 o 
   2   2  32      371.27      359.66     16.89 o 
   3   2  32      863.46      899.01     23.98 o 
   4   2  32      242.57      279.28     17.06 o 
   5   2  32      659.68      679.99     25.36 o 
   6   2  32      137.56      161.68     19.18 o 
  -6   3  32      143.41      132.40     23.78 o 
  -5   3  32      433.94      426.70     25.69 o 
  -4   3  32      235.13      242.00     23.88 o 
  -3   3  32     1138.09     1124.67     39.83 o 
  -2   3  32     2374.99     2343.22     46.02 o 
  -1   3  32      171.03      200.37     17.06 o 
   0   3  32      797.57      726.60     43.87 o 
   1   3  32      206.67      199.89     23.77 o 
   2   3  32     2618.55     2561.75     45.95 o 
   3   3  32     1168.26     1198.81     30.47 o 
   4   3  32      151.51      169.48     18.57 o 
   5   3  32      370.23      361.32     21.30 o 
   6   3  32       86.19       86.83     21.10 o 
  -5   4  32      672.97      667.79     38.33 o 
  -4   4  32      356.03      332.11     19.50 o 
  -3   4  32       91.03      112.84     16.85 o 
  -2   4  32      474.26      467.87     25.64 o 
  -1   4  32       86.39       98.99     16.36 o 
   0   4  32       39.32       96.19     19.68 o 
   1   4  32       98.65       80.19     19.77 o 
   2   4  32      488.12      480.06     22.53 o 
   3   4  32      133.30      167.30     17.47 o 
   4   4  32      343.84      363.92     21.09 o 
   5   4  32      599.63      656.93     26.02 o 
  -4   5  32     1044.93     1041.16     38.24 o 
  -3   5  32      492.85      487.02     23.81 o 
  -2   5  32      834.00      807.01     27.28 o 
  -1   5  32     1051.12     1124.44     34.93 o 
   0   5  32     1194.74     1122.98     37.05 o 
   1   5  32      942.40     1006.85     42.97 o 
   2   5  32      840.44      843.15     38.39 o 
   3   5  32      517.62      560.65     23.73 o 
   4   5  32     1242.13     1343.44     37.03 o 
  -3   6  32      572.28      583.50     28.11 o 
  -2   6  32      133.39      202.51     22.90 o 
  -1   6  32      320.50      436.11     51.55 o 
   0   6  32      194.88      147.70     32.42 o 
   1   6  32      298.22      335.50     25.50 o 
   2   6  32       85.47       78.67     21.81 o 
   3   6  32      538.62      600.55     41.60 o 
  -1   7  32     1547.71     1531.25    113.52 o 
   0   7  32        5.65      -50.14     50.14 o 
   1   7  32     1456.92     1486.63     55.50 o 
   1   0  33      618.94      630.44     23.62 o 
   2   0  33     1092.54     1120.11     27.14 o 
   3   0  33       92.66      119.67     16.56 o 
   4   0  33      275.90      258.11     17.07 o 
   5   0  33     1261.53     1171.50     34.25 o 
   6   0  33      167.98      164.99     20.23 o 
  -6   1  33      374.70      409.80     23.90 o 
  -5   1  33      548.63      531.78     26.21 o 
  -4   1  33      426.38      460.81     20.88 o 
  -3   1  33       42.83       77.24     16.14 o 
  -2   1  33     1487.14     1523.73     43.02 o 
  -1   1  33      267.06      271.24     17.53 o 
   0   1  33     3281.02     3318.81    162.25 o 
   1   1  33      264.73      290.75     20.81 o 
   2   1  33     1541.87     1591.60     33.06 o 
   3   1  33       62.52       81.81     14.33 o 
   4   1  33      271.14      301.98     16.72 o 
   5   1  33      459.66      478.69     22.53 o 
   6   1  33      441.41      458.57     24.57 o 
  -6   2  33      849.50      884.17     41.02 o 
  -5   2  33      580.24      535.24     24.63 o 
  -4   2  33      159.24      162.91     17.67 o 
  -3   2  33      874.25      909.10     28.90 o 
  -2   2  33       87.19       99.47     16.27 o 
  -1   2  33       43.97       58.05     15.53 o 
   0   2  33       36.81       92.92     19.08 o 
   1   2  33       55.92       55.44     18.97 o 
   2   2  33      105.37      112.06     14.72 o 
   3   2  33      849.70      873.11     23.82 o 
   4   2  33      163.81      189.20     16.96 o 
   5   2  33      568.49      586.22     23.95 o 
   6   2  33      905.65      906.29     34.08 o 
  -5   3  33      377.90      387.74     25.99 o 
  -4   3  33      135.62      115.76     17.29 o 
  -3   3  33      884.53      920.28     27.29 o 
  -2   3  33     1198.61     1211.89     37.03 o 
  -1   3  33      103.11      101.37     16.44 o 
   0   3  33      941.53      936.29     33.45 o 
   1   3  33      131.14      151.43     20.42 o 
   2   3  33     1246.92     1269.45     32.30 o 
   3   3  33      732.35      799.07     25.49 o 
   4   3  33      140.46      144.01     18.39 o 
   5   3  33      281.64      303.06     20.86 o 
  -5   4  33      550.93      504.89     33.50 o 
  -4   4  33       30.01       71.08     17.32 o 
  -3   4  33      348.15      366.38     21.71 o 
  -2   4  33      652.04      675.01     24.41 o 
  -1   4  33      608.18      629.70     24.94 o 
   0   4  33       53.79       66.53     20.51 o 
   1   4  33      551.33      584.57     28.01 o 
   2   4  33      716.81      717.94     27.04 o 
   3   4  33      411.55      430.74     20.74 o 
   4   4  33       57.23       62.26     19.86 o 
   5   4  33      514.64      527.92     37.02 o 
  -4   5  33      583.66      620.97     27.95 o 
  -3   5  33      329.11      348.61     20.95 o 
  -2   5  33      177.96      190.57     19.09 o 
  -1   5  33      567.80      561.38     26.16 o 
   0   5  33      224.71      274.98     23.50 o 
   1   5  33      620.57      573.45     45.40 o 
   2   5  33      147.67      158.83     25.90 o 
   3   5  33      394.57      404.00     21.02 o 
   4   5  33      511.72      561.28     47.58 o 
  -2   6  33      376.84      385.59     38.20 o 
  -1   6  33       19.46       26.73     19.80 o 
   0   6  33      389.55      288.36     27.55 o 
   1   6  33        5.07      -16.91     23.05 o 
   2   6  33      364.19      330.94     55.59 o 
   0   0  34     6020.31     5378.98    200.55 o 
   1   0  34      541.05      514.67     24.35 o 
   2   0  34     1196.43     1282.73     30.07 o 
   3   0  34      218.92      217.68     16.95 o 
   4   0  34      104.04      110.29     16.73 o 
   5   0  34      752.09      801.75     28.26 o 
  -5   1  34      217.06      214.14     20.99 o 
  -4   1  34       29.72       40.90     16.75 o 
  -3   1  34      340.05      359.84     19.61 o 
  -2   1  34       32.07       53.86     15.92 o 
  -1   1  34      181.69      219.26     18.91 o 
   0   1  34     1122.50     1208.61     37.09 o 
   1   1  34      224.13      226.16     21.22 o 
   2   1  34       30.62       56.91     16.18 o 
   3   1  34      265.17      307.18     17.05 o 
   4   1  34        1.19       16.17     14.41 o 
   5   1  34      236.00      258.28     20.65 o 
  -5   2  34      981.90      959.71     35.52 o 
  -4   2  34      103.81      101.41     17.10 o 
  -3   2  34      744.48      796.18     26.39 o 
  -2   2  34     1337.65     1262.07     32.00 o 
  -1   2  34      710.58      729.46     25.50 o 
   0   2  34      605.38      663.24     29.14 o 
   1   2  34      680.30      670.19     33.04 o 
   2   2  34      980.03      929.83     29.33 o 
   3   2  34      755.78      797.52     23.68 o 
   4   2  34      167.92      172.58     18.90 o 
   5   2  34      960.48     1031.21     31.68 o 
  -4   3  34      314.07      348.66     22.45 o 
  -3   3  34      815.48      815.04     30.59 o 
  -2   3  34      325.50      362.95     20.19 o 
  -1   3  34      494.64      484.89     21.55 o 
   0   3  34       90.24       72.40     19.37 o 
   1   3  34      372.08      355.80     24.24 o 
   2   3  34      278.94      281.91     23.17 o 
   3   3  34      820.83      847.59     27.46 o 
   4   3  34      302.01      343.20     21.62 o 
  -4   4  34      439.68      418.21     22.07 o 
  -3   4  34     1714.48     1690.68     46.66 o 
  -2   4  34      135.56      147.95     18.46 o 
  -1   4  34      311.66      329.46     23.40 o 
   0   4  34      131.79      142.25     21.85 o 
   1   4  34      345.52      350.13     24.55 o 
   2   4  34      150.53      148.80     22.59 o 
   3   4  34     1613.28     1584.31     37.17 o 
   4   4  34      446.38      472.18     28.57 o 
  -3   5  34      813.91      882.47     33.46 o 
  -2   5  34      362.21      371.54     24.95 o 
  -1   5  34       11.69       -3.31     17.29 o 
   0   5  34      977.49     1078.25     69.52 o 
   1   5  34       38.08       73.80     54.00 o 
   2   5  34      270.74      311.57     25.32 o 
   3   5  34      746.98      846.48     69.59 o 
   1   0  35      293.63      357.96     28.27 o 
   2   0  35      778.31      785.20     26.23 o 
   3   0  35     1181.51     1188.85     29.85 o 
   4   0  35      190.55      215.77     18.02 o 
   5   0  35     1452.35     1540.45     43.02 o 
  -4   1  35        7.49       18.83     16.95 o 
  -3   1  35     1437.82     1378.16     33.83 o 
  -2   1  35      141.54      141.85     17.72 o 
  -1   1  35      458.38      463.67     22.32 o 
   0   1  35      709.19      735.71     34.29 o 
   1   1  35      359.40      330.60     22.98 o 
   2   1  35      155.40      178.24     19.40 o 
   3   1  35     1344.96     1356.08     29.73 o 
   4   1  35       10.49       20.46     15.07 o 
  -4   2  35      162.63      180.33     18.96 o 
  -3   2  35      536.82      564.35     27.57 o 
  -2   2  35      691.37      670.01     24.77 o 
  -1   2  35       42.27       55.51     17.65 o 
   0   2  35     1341.21     1323.40     48.41 o 
   1   2  35        9.22       29.88     19.98 o 
   2   2  35      697.42      674.34     26.29 o 
   3   2  35      566.77      592.23     20.37 o 
   4   2  35      276.03      279.41     20.61 o 
  -4   3  35       83.02      104.31     22.41 o 
  -3   3  35      431.84      429.18     22.91 o 
  -2   3  35      171.19      171.70     18.75 o 
  -1   3  35      243.49      253.90     19.70 o 
   0   3  35      160.15      205.63     22.60 o 
   1   3  35      283.03      260.19     23.43 o 
   2   3  35      147.39      138.32     22.31 o 
   3   3  35      383.98      420.92     22.00 o 
   4   3  35       72.66       79.23     19.37 o 
  -3   4  35      479.22      517.32     27.22 o 
  -2   4  35      646.13      637.00     35.75 o 
  -1   4  35      282.78      296.16     21.92 o 
   0   4  35     1735.27     1661.63     47.28 o 
   1   4  35      280.38      270.10     26.81 o 
   2   4  35      646.65      686.72     38.57 o 
   3   4  35      560.83      605.78     54.74 o 
  -1   5  35      102.05      104.08     25.79 o 
   0   5  35      641.07      656.40     37.19 o 
   1   5  35      115.80       45.68     31.62 o 
   0   0  36      472.94      488.07     35.92 o 
   1   0  36     2115.84     2039.49     52.36 o 
   2   0  36       33.39       50.29     17.49 o 
   3   0  36       93.36      126.84     17.02 o 
   4   0  36       85.31      130.21     17.73 o 
  -4   1  36      110.28      107.86     17.58 o 
  -3   1  36      778.34      815.61     38.88 o 
  -2   1  36      774.15      732.58     35.36 o 
  -1   1  36      153.34      134.76     21.79 o 
   0   1  36      321.50      359.51     31.48 o 
   1   1  36      221.94      242.56     22.05 o 
   2   1  36      627.54      607.24     25.32 o 
   3   1  36      830.10      879.56     26.76 o 
   4   1  36       94.05       93.88     19.51 o 
  -3   2  36     1172.13     1131.67     34.19 o 
  -2   2  36       81.55      111.18     19.48 o 
  -1   2  36       94.38      118.06     22.42 o 
   0   2  36      153.04      189.80     22.99 o 
   1   2  36       62.05       55.22     21.19 o 
   2   2  36      137.02      159.77     19.59 o 
   3   2  36     1249.73     1271.70     32.83 o 
  -3   3  36       57.82       82.22     21.99 o 
  -2   3  36      288.71      266.33     27.66 o 
  -1   3  36      138.54      116.49     22.13 o 
   0   3  36     2811.10     2736.01     65.43 o 
   1   3  36      170.69      152.01     22.53 o 
   2   3  36      413.20      383.81     26.21 o 
   3   3  36       76.85      112.69     28.71 o 
  -1   4  36      414.27      415.34     33.69 o 
   0   4  36        2.37       30.60     22.19 o 
   1   4  36      397.03      388.88     42.80 o 
   1   0  37      286.31      359.87     26.07 o 
   2   0  37        3.76       26.62     18.96 o 
   3   0  37       60.09       68.76     20.59 o 
  -3   1  37      865.35      903.44     40.58 o 
  -2   1  37      749.77      799.90     27.74 o 
  -1   1  37        1.67       32.76     21.63 o 
   0   1  37     1308.49     1356.39     46.83 o 
   1   1  37       14.86       26.73     21.00 o 
   2   1  37      850.17      866.10     35.47 o 
   3   1  37      790.96      839.08     32.85 o 
  -2   2  37      841.71      877.46     32.81 o 
  -1   2  37       31.87       43.77     22.03 o 
   0   2  37      531.44      520.72     28.50 o 
   1   2  37       38.59       54.65     26.44 o 
   2   2  37      892.68      926.55     44.30 o 
  -1   3  37      517.72      419.38     45.74 o 
   0   3  37      609.95      697.83     54.36 o 
   1   3  37      623.53      507.39     38.52 o 
   0   0  38     3717.11     3804.20    198.47 o 
   1   0  38      542.26      532.20     40.45 o 
  -1   1  38       79.44       47.02     36.37 o 
   0   1  38      758.79      785.57     78.45 o 
   1   1  38       76.77       35.53     27.20 o 
                                                 
